# Supplementary material for: Elucidation of Regulatory Modes for Five Two-Component Systems in Escherichia coli Reveals Novel Relationships
Source: mSystems. 2020 Nov 10;5(6):e00980-20. doi: 10.1128/mSystems.00980-20 (PMC7657598; doi:10.1128/mSystems.00980-20)
Supplement: DATA SET S1 [file mSystems.00980-20-sd001.xlsx]

## Sheet: ArcA
i-modulon RR(s)	gene_id	gene_name	gene_i-modulon_weighting	i-modulon_threshold (absolute)
ArcA	b0113	pdhR	0.0977163	0.0582937
ArcA	b0313	betI	0.0592924	0.0582937
ArcA	b0346	mhpR	0.0815761	0.0582937
ArcA	b0428	cyoE	0.0653425	0.0582937
ArcA	b0429	cyoD	0.0703732	0.0582937
ArcA	b0430	cyoC	0.0862729	0.0582937
ArcA	b0431	cyoB	0.0968936	0.0582937
ArcA	b0432	cyoA	0.122898	0.0582937
ArcA	b0458	ylaC	0.0862448	0.0582937
ArcA	b0564	appY	-0.0721993	0.0582937
ArcA	b0598	cstA	0.0674446	0.0582937
ArcA	b0621	dcuC	-0.0906265	0.0582937
ArcA	b0721	sdhC	0.12675	0.0582937
ArcA	b0722	sdhD	0.129943	0.0582937
ArcA	b0723	sdhA	0.0896016	0.0582937
ArcA	b0724	sdhB	0.0731943	0.0582937
ArcA	b0836	bssR	0.0670018	0.0582937
ArcA	b0848	ybjM	-0.0901081	0.0582937
ArcA	b1189	dadA	0.0994112	0.0582937
ArcA	b1190	dadX	0.0831617	0.0582937
ArcA	b1256	ompW	0.0630045	0.0582937
ArcA	b1332	ynaJ	0.0762677	0.0582937
ArcA	b1422	ydcI	0.0892667	0.0582937
ArcA	b1518	lsrG	0.0833621	0.0582937
ArcA	b1607	ydgC	0.0600705	0.0582937
ArcA	b1777	yeaC	0.0835829	0.0582937
ArcA	b1778	msrB	0.0982375	0.0582937
ArcA	b2111	yehD	0.0599207	0.0582937
ArcA	b2151	galS	0.0603243	0.0582937
ArcA	b2181	yejG	0.0953489	0.0582937
ArcA	b2210	mqo	0.065321	0.0582937
ArcA	b2241	glpA	-0.0750385	0.0582937
ArcA	b2242	glpB	-0.0772496	0.0582937
ArcA	b2518	ndk	0.0651891	0.0582937
ArcA	b2587	kgtP	0.090598	0.0582937
ArcA	b2847	yqeI	-0.0920173	0.0582937
ArcA	b2848	yqeJ	-0.082557	0.0582937
ArcA	b2980	glcC	0.112303	0.0582937
ArcA	b3002	yqhA	0.058512	0.0582937
ArcA	b3351	kefG	0.0771063	0.0582937
ArcA	b3357	crp	-0.0601671	0.0582937
ArcA	b3425	glpE	0.0611807	0.0582937
ArcA	b3426	glpD	0.100115	0.0582937
ArcA	b3452	ugpA	0.0587749	0.0582937
ArcA	b3453	ugpB	0.0604535	0.0582937
ArcA	b3603	lldP	0.0978134	0.0582937
ArcA	b3604	lldR	0.0607116	0.0582937
ArcA	b3820	yigI	0.095099	0.0582937
ArcA	b3894	fdoG	0.0734675	0.0582937
ArcA	b3962	sthA	0.0875398	0.0582937

## Sheet: AtoC
i-modulon RR(s)	gene_id	gene_name	gene_i-modulon_weighting	i-modulon_threshold (absolute)
AtoC	b1800	dmlA	0.204746	0.101776
AtoC	b2221	atoD	0.287091	0.101776
AtoC	b2222	atoA	0.269257	0.101776
AtoC	b2223	atoE	0.189516	0.101776
AtoC	b2224	atoB	0.125608	0.101776
AtoC	b2842	kduD	0.106743	0.101776

## Sheet: BaeR
i-modulon RR(s)	gene_id	gene_name	gene_i-modulon_weighting	i-modulon_threshold (absolute)
BaeR	b1743	spy	0.214405	0.119626
BaeR	b2074	mdtA	0.123467	0.119626
BaeR	b2079	baeR	0.121932	0.119626

## Sheet: CpxR - New
i-modulon RR(s)	gene_id	gene_name	gene_i-modulon_weighting	i-modulon_threshold (absolute)
CpxR - New	b0287	yagU	-0.138914	0.127256
CpxR - New	b0970	yccA	0.155814	0.127256
CpxR - New	b2079	baeR	-0.227649	0.127256
CpxR - New	b3912	cpxR	0.374407	0.127256
CpxR - New	b4484	cpxP	0.259826	0.127256

## Sheet: CpxR
i-modulon RR(s)	gene_id	gene_name	gene_i-modulon_weighting	i-modulon_threshold (absolute)
CpxR , CpxR KO	b0287	yagU	-0.102196	0.0858646
CpxR	b0461	tomB	0.0976745	0.0858646
CpxR	b1113	ldtC	0.165336	0.0858646
CpxR	b1436	yncJ	0.15491	0.0858646
CpxR	b1535	dgcZ	0.184019	0.0858646
CpxR	b1600	mdtJ	0.0921558	0.0858646
CpxR	b1843	yobB	0.118457	0.0858646
CpxR	b1846	yebE	0.147746	0.0858646
CpxR	b1902	ftnB	0.0870479	0.0858646
CpxR	b2597	raiA	0.0990829	0.0858646
CpxR	b3088	alx	0.0864027	0.0858646
CpxR	b4188	yjfN	0.123616	0.0858646
CpxR , CpxR KO	b4484	cpxP	0.262649	0.0858646
CpxR KO	b0970	yccA	0.155814	0.127256
CpxR KO	b2079	baeR	-0.227649	0.127256
CpxR KO	b3912	cpxR	0.374407	0.127256

## Sheet: CusR and HprR
i-modulon RR(s)	gene_id	gene_name	gene_i-modulon_weighting	i-modulon_threshold (absolute)
CusR and HprR	b0123	cueO	0.0774073	0.0643936
CusR and HprR	b0484	copA	0.0989623	0.0643936
CusR and HprR	b0570	cusS	0.145067	0.0643936
CusR and HprR	b0571	cusR	0.158845	0.0643936
CusR and HprR	b0572	cusC	0.481231	0.0643936
CusR and HprR	b0573	cusF	0.456436	0.0643936
CusR and HprR	b0574	cusB	0.426322	0.0643936
CusR and HprR	b0575	cusA	0.333172	0.0643936

## Sheet: BtsR and YpdB (pyruvate)
i-modulon RR(s)	gene_id	gene_name	gene_i-modulon_weighting	i-modulon_threshold (absolute)
BtsR and YpdB	b0115	aceF	0.0879014	0.086109
BtsR and YpdB	b1380	ldhA	0.109195	0.086109
BtsR and YpdB	b2210	mqo	0.142993	0.086109
BtsR and YpdB	b3547	yhjX	0.196371	0.086109
BtsR and YpdB	b4353	yjiX	0.0993535	0.086109
BtsR and YpdB	b4354	yjiY	0.599879	0.086109

## Sheet: EvgA
i-modulon RR(s)	gene_id	gene_name	gene_i-modulon_weighting	i-modulon_threshold (absolute)
EvgA	b1223	narK	0.0842529	0.0713762
EvgA	b1466	narW	0.0785844	0.0713762
EvgA	b1467	narY	0.0728676	0.0713762
EvgA	b1469	narU	0.0887417	0.0713762
EvgA	b1499	ydeO	0.244889	0.0713762
EvgA	b1501	ydeP	0.182562	0.0713762
EvgA	b1597	asr	0.292099	0.0713762
EvgA	b2082	ogrK	0.118825	0.0713762
EvgA	b2085	yegR	0.207824	0.0713762
EvgA	b2106	rcnA	-0.0764792	0.0713762
EvgA	b2367	emrY	0.135191	0.0713762
EvgA	b2368	emrK	0.167733	0.0713762
EvgA	b2371	yfdE	0.178455	0.0713762
EvgA	b2372	yfdV	0.248846	0.0713762
EvgA	b2373	oxc	0.25362	0.0713762
EvgA	b2374	frc	0.284955	0.0713762
EvgA	b2375	yfdX	0.316013	0.0713762
EvgA	b2376	ypdI	0.180244	0.0713762

## Sheet: KdpE
i-modulon RR(s)	gene_id	gene_name	gene_i-modulon_weighting	i-modulon_threshold (absolute)
KdpE	b0694	kdpE	0.264106	0.149122
KdpE	b0695	kdpD	0.203101	0.149122
KdpE	b0696	kdpC	0.271512	0.149122
KdpE	b0697	kdpB	0.352477	0.149122
KdpE	b0698	kdpA	0.415607	0.149122

## Sheet: NarL
i-modulon RR(s)	gene_id	gene_name	gene_i-modulon_weighting	i-modulon_threshold (absolute)
NarL	b1223	narK	0.207333	0.0751073
NarL	b1224	narG	0.162922	0.0751073
NarL	b1225	narH	0.161757	0.0751073
NarL	b1226	narJ	0.152083	0.0751073
NarL	b1227	narI	0.163605	0.0751073
NarL	b2111	yehD	0.0805637	0.0751073
NarL	b2197	ccmE	0.0922007	0.0751073
NarL	b2199	ccmC	0.0756365	0.0751073
NarL	b2201	ccmA	0.0837877	0.0751073
NarL	b2202	napC	0.110004	0.0751073
NarL	b2203	napB	0.19718	0.0751073
NarL	b2204	napH	0.189291	0.0751073
NarL	b2205	napG	0.218444	0.0751073
NarL	b2206	napA	0.211381	0.0751073
NarL	b2207	napD	0.134279	0.0751073
NarL	b2208	napF	0.156916	0.0751073
NarL	b3365	nirB	0.171207	0.0751073
NarL	b3366	nirD	0.158553	0.0751073
NarL	b3367	nirC	0.165822	0.0751073
NarL	b3476	nikA	-0.0827432	0.0751073
NarL	b4070	nrfA	0.0965672	0.0751073
NarL	b4071	nrfB	0.0904809	0.0751073
NarL	b4072	nrfC	0.0808545	0.0751073
NarL	b4073	nrfD	0.0781424	0.0751073

[truncated: 4 more sheets: NtrC, PhoB, RcsB, ZraR]
