# Supplementary material for: Elucidation of Regulatory Modes for Five Two-Component Systems in Escherichia coli Reveals Novel Relationships
Source: mSystems. 2020 Nov 10;5(6):e00980-20. doi: 10.1128/mSystems.00980-20 (PMC7657598; doi:10.1128/mSystems.00980-20)
Supplement: DATA SET S2 [file mSystems.00980-20-sd002.xlsx]

## Sheet: BaeR
locus_tag	gene_start	gene_stop	strand	gene_name	length	operon	cog	TRANSCRIPTION_UNIT_NAME	peak_ID	S/N	distance	type	peak_start	peak_end
b0281	295695	297096	-	intF	1401	intF	Replication, recombination and repair	intF	peak_0	5.48	95	promoter	297191	297235
b1743	1825139	1825625	-	spy	486	spy	Cell motility	spy	peak_1	8.23	52	promoter	1825677	1825711
b1743	1825139	1825625	-	spy	486	spy	Cell motility	spy	peak_2	9.25	198	promoter	1825823	1825843
b1982	2055060	2056515	+	amn	1455	amn	Nucleotide transport and metabolism	amn	peak_3	5.04	26	promoter	2054993	2055034
b1982	2055060	2056515	+	amn	1455	amn	Nucleotide transport and metabolism	amn	peak_4	5.28	8	promoter	2055020	2055052
b2074	2154015	2155263	+	mdtA	1248	mdtABCD-baeSR	Defense mechanisms	mdtABCD-baeSR	peak_5	10.96	48	promoter	2153931	2153967
b2074	2154015	2155263	+	mdtA	1248	mdtABCD-baeSR	Defense mechanisms	mdtABCD-baeSR	peak_6	14.99	17	promoter	2153972	2153998
b2450	2564522	2565332	+	yffS	810	yffS	No COG Annotation	yffS	peak_7	5.31	-430	coding region	2564907	2564952
b2597	2737153	2737495	+	raiA	342	raiA	Translation, ribosomal structure and biogenesis	raiA	peak_8	6.62	9	promoter	2737108	2737144
b2774	2899487	2900273	-	ygcW	786	ygcW	No COG Annotation	ygcW	peak_9	6.31	16	promoter	2900289	2900328
b2775	2900591	2901869	+	yqcE	1278	yqcE-ygcE	Carbohydrate transport and metabolism	yqcE-ygcE	peak_9	6.31	263	promoter	2900289	2900328
b2912	3056240	3056789	+	fau	549	ssrS-fau	Coenzyme transport and metabolism	ssrS-fau	peak_10	5.15	240	promoter	3055970	3056000
b2912	3056240	3056789	+	fau	549	ssrS-fau	Coenzyme transport and metabolism	ssrS-fau	peak_11	5.51	46	promoter	3056159	3056194
b3092	3243328	3244741	-	uxaC	1413	uxaCA	Carbohydrate transport and metabolism	uxaCA	peak_12	5.06	60	promoter	3244801	3244815
b3093	3245223	3246522	+	exuT	1299	exuT	Carbohydrate transport and metabolism	exuT	peak_12	5.06	408	promoter	3244801	3244815
b3163	3308039	3308924	-	nlpI	885	nlpI	Function unknown	nlpI	peak_13	5.26	-478	coding region	3308446	3308479
b3229	3376781	3377420	-	sspA	639	sspAB	Posttranslational modification, protein turnover, chaperones	sspAB	peak_14	5.54	124	promoter	3377544	3377570
b3461	3599928	3600783	-	rpoH	855	rpoH	Transcription	rpoH	peak_15	5	40	promoter	3600823	3600857
b3708	3888729	3890145	+	tnaA	1416	tnaCAB	Amino acid transport and metabolism	tnaCAB	peak_16	8.54	297	promoter	3888409	3888432
b3985	4179995	4180493	+	rplJ	498	rplKAJL-rpoBC	Translation, ribosomal structure and biogenesis	rplKAJL-rpoBC	peak_17	5.73	354	promoter	4179612	4179641
b4006	4205942	4207532	-	purH	1590	purHD	Nucleotide transport and metabolism	purHD	peak_18	5.25	293	promoter	4207825	4207857

## Sheet: CpxR
locus_tag	gene_start	gene_stop	strand	gene_name	length	operon	cog	TRANSCRIPTION_UNIT_NAME	peak_ID	S/N	distance	type	peak_start	peak_end
b0286	301883	302573	-	paoA	690	paoABCD	Energy production and conversion	paoABCD	peak_0	22.04	321	promoter	302894	302936
b0287	302990	303605	+	yagU	615	yagU	Function unknown	yagU	peak_0	22.04	54	promoter	302894	302936
b0970	1030758	1031418	-	yccA	660	yccA	Function unknown	yccA	peak_1	58.43	51	promoter	1031469	1031513
b1057	1118479	1119046	-	yceJ	567	yceJI	Energy production and conversion	yceJI	peak_2	11.47	227	promoter	1119273	1119301
b2175	2269978	2270545	+	mepS	567	mepS	Cell wall/membrane/envelope biogenesis	mepS	peak_3	9.14	148	promoter	2269784	2269830
b2215	2311645	2312749	-	ompC	1104	ompC	Cell wall/membrane/envelope biogenesis	ompC	peak_4	8.68	378	promoter	2313127	2313167
b2216	2313487	2316160	+	rcsD	2673	rcsDB	Signal transduction mechanisms	rcsDB	peak_4	8.68	320	promoter	2313127	2313167
b2503	2626694	2628938	-	yfgF	2244	pdeF	No COG Annotation	pdeF	peak_5	18.35	271	promoter	2629209	2629254
b2503	2626694	2628938	-	yfgF	2244	pdeF	No COG Annotation	pdeF	peak_6	20.35	296	promoter	2629234	2629275
b2504	2629289	2629481	+	yfgG	192	yfgG	Function unknown	yfgG	peak_5	18.35	35	promoter	2629209	2629254
b2504	2629289	2629481	+	yfgG	192	yfgG	Function unknown	yfgG	peak_6	20.35	14	promoter	2629234	2629275
b2597	2737153	2737495	+	raiA	342	raiA	Translation, ribosomal structure and biogenesis	raiA	peak_7	27.65	8	promoter	2737103	2737145
b3363	3491724	3492297	-	ppiA	573	ppiA	Posttranslational modification, protein turnover, chaperones	ppiA	peak_8	14.88	68	promoter	3492365	3492415
b3364	3492567	3493749	+	tsgA	1182	tsgA	Carbohydrate transport and metabolism	tsgA	peak_8	14.88	152	promoter	3492365	3492415
b3603	3777398	3779054	+	lldP	1656	lldPRD	No COG Annotation	lldPRD	peak_9	62.97	58	promoter	3777307	3777340
b3912	4104971	4105670	-	cpxR	699	cpxRA	Signal transduction mechanisms	cpxRA	peak_10	8.04	87	promoter	4105757	4105803
b4314	4543114	4543663	+	fimA	549	fimAICDFGH	Function unknown	fimAICDFGH	peak_11	10.06	260	promoter	4542805	4542854
b4314	4543114	4543663	+	fimA	549	fimAICDFGH	Function unknown	fimAICDFGH	peak_12	8.37	227	promoter	4542845	4542887
b4484	4105819	4106320	+	cpxP	501	cpxPQ	Cell motility	cpxPQ	peak_10	8.04	16	promoter	4105757	4105803

## Sheet: KdpE
locus_tag	gene_start	gene_stop	strand	gene_name	length	operon	cog	TRANSCRIPTION_UNIT_NAME	peak_ID	S/N	distance	type	peak_start	peak_end
b0457	477066	478617	-	ylaB	1551	pdeB	Signal transduction mechanisms	pdeB	peak_0	9.47	161	promoter	478778	478807
b0698	727058	728732	-	kdpA	1674	kdpFABC	Inorganic ion transport and metabolism	kdpFABC	peak_1	324.32	95	promoter	728827	728858
b0699	729133	729340	+	ybfA	207	ybfA	Function unknown	ybfA	peak_1	324.32	275	promoter	728827	728858
b0698	727058	728732	-	kdpA	1674	kdpFABC	Inorganic ion transport and metabolism	kdpFABC	peak_2	155.25	141	promoter	728873	728902
b0699	729133	729340	+	ybfA	207	ybfA	Function unknown	ybfA	peak_2	155.25	231	promoter	728873	728902
b0698	727058	728732	-	kdpA	1674	kdpFABC	Inorganic ion transport and metabolism	kdpFABC	peak_3	15	363	promoter	729095	729106
b0699	729133	729340	+	ybfA	207	ybfA	Function unknown	ybfA	peak_3	15	27	promoter	729095	729106
b0700	729582	733776	+	rhsC	4194	rhsC-ybfB	No COG Annotation	rhsC-ybfB	peak_3	15	476	promoter	729095	729106
b1200	1249767	1250838	-	dhaK	1071	dhaKLM	Carbohydrate transport and metabolism	dhaKLM	peak_4	5.82	90	promoter	1250928	1250959
b1201	1251065	1252985	+	dhaR	1920	dhaR	Transcription	dhaR	peak_4	5.82	106	promoter	1250928	1250959
b1200	1249767	1250838	-	dhaK	1071	dhaKLM	Carbohydrate transport and metabolism	dhaKLM	peak_5	5.49	168	promoter	1251006	1251030
b1201	1251065	1252985	+	dhaR	1920	dhaR	Transcription	dhaR	peak_5	5.49	35	promoter	1251006	1251030
b1521	1609228	1610680	-	uxaB	1452	uxaB	Carbohydrate transport and metabolism	uxaB	peak_6	14	33	promoter	1610713	1610737
b1521	1609228	1610680	-	uxaB	1452	uxaB	Carbohydrate transport and metabolism	uxaB	peak_7	10.57	174	promoter	1610854	1610878
b2450	2564522	2565332	+	yffS	810	yffS	No COG Annotation	yffS	peak_8	5.16	-430	coding region	2564932	2564952
b2597	2737153	2737495	+	raiA	342	raiA	Translation, ribosomal structure and biogenesis	raiA	peak_9	12.17	8	promoter	2737112	2737145
b3092	3243328	3244741	-	uxaC	1413	uxaCA	Carbohydrate transport and metabolism	uxaCA	peak_10	14.58	60	promoter	3244801	3244815
b3093	3245223	3246522	+	exuT	1299	exuT	Carbohydrate transport and metabolism	exuT	peak_10	14.58	408	promoter	3244801	3244815
b3170	3317553	3318006	-	rimP	453	metY-rimP-nusA-infB-rbfA-truB-rpsO-pnp	Function unknown	metY-rimP-nusA-infB-rbfA-truB-rpsO-pnp	peak_11	6.51	58	promoter	3318064	3318094
b3170	3317553	3318006	-	rimP	453	metY-rimP-nusA-infB-rbfA-truB-rpsO-pnp	Function unknown	metY-rimP-nusA-infB-rbfA-truB-rpsO-pnp	peak_12	5.27	330	promoter	3318336	3318367
b3172	3318636	3319980	+	argG	1344	argG	Amino acid transport and metabolism	argG	peak_12	5.27	269	promoter	3318336	3318367
b3556	3720048	3720261	+	cspA	213	cspA	No COG Annotation	cspA	peak_13	4.78	271	promoter	3719747	3719777
b3556	3720048	3720261	+	cspA	213	cspA	No COG Annotation	cspA	peak_14	4.82	143	promoter	3719880	3719905
b3556	3720048	3720261	+	cspA	213	cspA	No COG Annotation	cspA	peak_15	4.52	63	promoter	3719956	3719985
b3714	3895271	3896609	-	adeP	1338	adeP	Function unknown	adeP	peak_16	6.81	107	promoter	3896716	3896728
b3715	3896773	3897439	+	yieH	666	yieH	Function unknown	yieH	peak_16	6.81	45	promoter	3896716	3896728
b3755	3940634	3941327	-	yieP	693	yieP-hsrA	Transcription	yieP-hsrA	peak_17	6.19	291	promoter	3941618	3941646
b3765	3948448	3949969	-	yifB	1521	yifB	Posttranslational modification, protein turnover, chaperones	yifB	peak_18	7.61	418	promoter	3950387	3950420
b3766	3950321	3950420	+	ilvL	99	ilvLXG_1G_2MEDA	No COG Annotation	ilvLXG_1G_2MEDA	peak_18	7.61	-99	coding region	3950387	3950420
b4488_1	3950559	3951543	+	ilvG_1	984	ilvLXG_1G_2MEDA	No COG Annotation	ilvLXG_1G_2MEDA	peak_18	7.61	139	promoter	3950387	3950420

## Sheet: PhoB
locus_tag	gene_start	gene_stop	strand	gene_name	length	operon	cog	TRANSCRIPTION_UNIT_NAME	peak_ID	S/N	distance	type	peak_start	peak_end
b0398	415749	416952	-	sbcD	1203	sbcDC	Replication, recombination and repair	sbcDC	peak_0	1.92	134	promoter	417086	417115
b0399	417141	417831	+	phoB	690	phoBR	Signal transduction mechanisms	phoBR	peak_0	1.92	26	promoter	417086	417115
b1138	1197532	1198237	-	ymfE	705	ymfED	Function unknown	ymfED	peak_1	1.88	135	promoter	1198372	1198398
b1139	1198694	1199588	+	lit	894	lit	Cell cycle control, cell division, chromosome partitioning	lit	peak_1	1.88	296	promoter	1198372	1198398
b2642	2773317	2775021	+	yfjW	1704	yfjW	No COG Annotation	yfjW	peak_2	1.82	-809	coding region	2774093	2774126
b2642	2773317	2775021	+	yfjW	1704	yfjW	No COG Annotation	yfjW	peak_3	1.82	-1037	coding region	2774321	2774354
b3173	3319987	3321613	-	yhbX	1626	yhbX	Function unknown	yhbX	Peak_4	1.69	-360	coding region	3321253	3321291
b3173	3319987	3321613	-	yhbX	1626	yhbX	Function unknown	yhbX	Peak_5	2.08	-128	coding region	3321485	3321524
b3728	3910484	3911525	-	pstS	1041	pstSCAB-phoU	Inorganic ion transport and metabolism	pstSCAB-phoU	Peak_6	8.13	24	promoter	3911549	3911584
b3728	3910484	3911525	-	pstS	1041	pstSCAB-phoU	Inorganic ion transport and metabolism	pstSCAB-phoU	Peak_7	6.93	104	promoter	3911629	3911670
b3817	4002418	4002799	-	yigF	381	yigGF	Function unknown	yigGF	Peak_8	2.05	232	promoter	4003031	4003074
b3870	4056624	4058034	-	glnA	1410	glnALG	Amino acid transport and metabolism	glnALG	Peak_9	1.65	164	promoter	4058198	4058242
b3871	4058406	4060230	+	typA	1824	bipA	Signal transduction mechanisms	bipA	Peak_9	1.65	164	promoter	4058198	4058242

## Sheet: ZraR
locus_tag	gene_start	gene_stop	strand	gene_name	length	operon	cog	TRANSCRIPTION_UNIT_NAME	peak_ID	S/N	distance	type	peak_start	peak_end
b0151	169777	170575	+	fhuC	798	fhuACDB	Inorganic ion transport and metabolism	fhuACDB	peak_0	12.95	-140	coding region	169871	169917
b1908	1990953	1991619	-	yecA	666	yecA	Function unknown	yecA	peak_1	12.55	447	promoter	1992066	1992084
b2808	2941649	2942567	-	gcvA	918	gcvA	Transcription	gcvA	peak_2	15.37	164	promoter	2942731	2942764
b2912	3056240	3056789	+	fau	549	ssrS-fau	Coenzyme transport and metabolism	ssrS-fau	peak_3	10.03	131	promoter	3056083	3056109
b3556	3720048	3720261	+	cspA	213	cspA	No COG Annotation	cspA	peak_4	10.29	134	promoter	3719880	3719914
b3710	3891614	3892790	+	mdtL	1176	mdtL	Defense mechanisms	mdtL	peak_5	26.49	79	promoter	3891510	3891535
b3800	3982957	3984193	+	aslB	1236	aslB	Function unknown	aslB	peak_6	11.51	176	promoter	3982757	3982781
b3980	4175943	4177128	+	tufB	1185	thrU-tyrU-glyT-thrT-tufB	Translation, ribosomal structure and biogenesis	thrU-tyrU-glyT-thrT-tufB	peak_7	9.01	112	promoter	4175804	4175831
b4002	4201262	4201688	-	zraP	426	zraP	Inorganic ion transport and metabolism	zraP	peak_8	34.24	-15	coding region	4201673	4201698
b4003	4201925	4203323	+	zraS	1398	zraSR	Signal transduction mechanisms	zraSR	peak_8	34.24	227	promoter	4201673	4201698
b4002	4201262	4201688	-	zraP	426	zraP	Inorganic ion transport and metabolism	zraP	peak_9	72.97	98	promoter	4201786	4201818
b4003	4201925	4203323	+	zraS	1398	zraSR	Signal transduction mechanisms	zraSR	peak_9	72.97	107	promoter	4201786	4201818
b4241	4466298	4467246	-	treR	948	treR	Transcription	treR	peak_10	9.41	295	promoter	4467541	4467572
b4242	4467624	4470321	+	mgtA	2697	mgtLA	Inorganic ion transport and metabolism	mgtLA	peak_10	9.41	52	promoter	4467541	4467572
