# Supplementary material for: Elucidation of Regulatory Modes for Five Two-Component Systems in Escherichia coli Reveals Novel Relationships
Source: mSystems. 2020 Nov 10;5(6):e00980-20. doi: 10.1128/mSystems.00980-20 (PMC7657598; doi:10.1128/mSystems.00980-20)
Supplement: DATA SET S3 [file mSystems.00980-20-sd003.xlsx]

## Sheet: BaeR
Comparison	Condition	locus_tag	log2_fold_change	p_adj	gene_name	cog
BaeR_KO_EtOH_versus_WT_EtOH	Induction	b0005	-2.50985	5.69098e-23	yaaX	Function unknown
BaeR_KO_EtOH_versus_WT_EtOH	Induction	b0034	4.15308	2.3664e-192	caiF	Transcription
BaeR_KO_EtOH_versus_WT_EtOH	Induction	b0113	-1.54327	4.30411e-34	pdhR	Transcription
BaeR_KO_EtOH_versus_WT_EtOH	Induction	b0126	-2.02506	4.58338e-50	can	Inorganic ion transport and metabolism
BaeR_KO_EtOH_versus_WT_EtOH	Induction	b0146	1.51434	4.52664e-78	sfsA	Function unknown
BaeR_KO_EtOH_versus_WT_EtOH	Induction	b0240_2	-1.84381	5.07767e-05	crl_2	No COG Annotation
BaeR_KO_EtOH_versus_WT_EtOH	Induction	b0281	-1.84343	3.14587e-49	intF	Replication, recombination and repair
BaeR_KO_EtOH_versus_WT_EtOH	Induction	b0288	-5.10014	0.00282473	ykgJ	Function unknown
BaeR_KO_EtOH_versus_WT_EtOH	Induction	b0313	-1.53058	4.25925e-12	betI	Transcription
BaeR_KO_EtOH_versus_WT_EtOH	Induction	b0318	2.11488	1.454e-07	yahD	Transcription
BaeR_KO_EtOH_versus_WT_EtOH	Induction	b0320	1.65965	0.000815416	yahF	Energy production and conversion
BaeR_KO_EtOH_versus_WT_EtOH	Induction	b0330	-1.77333	0.00128642	prpR	Transcription
BaeR_KO_EtOH_versus_WT_EtOH	Induction	b0346	-2.5157	9.595e-14	mhpR	No COG Annotation
BaeR_KO_EtOH_versus_WT_EtOH	Induction	b0353	-1.52223	0.00553366	mhpT	No COG Annotation
BaeR_KO_EtOH_versus_WT_EtOH	Induction	b0428	-3.22315	3.73618e-55	cyoE	Posttranslational modification, protein turnover, chaperones
BaeR_KO_EtOH_versus_WT_EtOH	Induction	b0429	-2.89293	5.3193e-13	cyoD	Energy production and conversion
BaeR_KO_EtOH_versus_WT_EtOH	Induction	b0430	-4.30141	1.2115e-31	cyoC	Energy production and conversion
BaeR_KO_EtOH_versus_WT_EtOH	Induction	b0431	-3.4205	1.19045e-144	cyoB	Energy production and conversion
BaeR_KO_EtOH_versus_WT_EtOH	Induction	b0432	-3.08616	1.77519e-98	cyoA	Energy production and conversion
BaeR_KO_EtOH_versus_WT_EtOH	Induction	b0458	-2.02588	4.53597e-32	ylaC	Function unknown
BaeR_KO_EtOH_versus_WT_EtOH	Induction	b0484	1.91788	2.91203e-42	copA	Inorganic ion transport and metabolism
BaeR_KO_EtOH_versus_WT_EtOH	Induction	b0504	1.68357	2.90903e-08	allS	Transcription
BaeR_KO_EtOH_versus_WT_EtOH	Induction	b0559	2.07777	0.000315482	ybcW	No COG Annotation
BaeR_KO_EtOH_versus_WT_EtOH	Induction	b0564	1.78749	0.000141927	appY	Transcription
BaeR_KO_EtOH_versus_WT_EtOH	Induction	b0572	3.577	7.87198e-22	cusC	Cell wall/membrane/envelope biogenesis
BaeR_KO_EtOH_versus_WT_EtOH	Induction	b0573	4.04019	0.0182827	cusF	Inorganic ion transport and metabolism
BaeR_KO_EtOH_versus_WT_EtOH	Induction	b0598	-1.78786	4.10556e-50	cstA	No COG Annotation
BaeR_KO_EtOH_versus_WT_EtOH	Induction	b0614	4.19959	0.0455489	citX	Coenzyme transport and metabolism
BaeR_KO_EtOH_versus_WT_EtOH	Induction	b0615	3.45371	4.36219e-10	citF	Energy production and conversion
BaeR_KO_EtOH_versus_WT_EtOH	Induction	b0616	3.9756	2.68014e-07	citE	Energy production and conversion
BaeR_KO_EtOH_versus_WT_EtOH	Induction	b0618	7.32611	2.60959e-06	citC	Energy production and conversion
BaeR_KO_EtOH_versus_WT_EtOH	Induction	b0621	3.76899	6.51337e-159	dcuC	Energy production and conversion
BaeR_KO_EtOH_versus_WT_EtOH	Induction	b0622	3.67779	1.12448e-26	pagP	Cell wall/membrane/envelope biogenesis
BaeR_KO_EtOH_versus_WT_EtOH	Induction	b0654	-1.83174	9.62997e-09	gltJ	Amino acid transport and metabolism
BaeR_KO_EtOH_versus_WT_EtOH	Induction	b0715	3.65299	2.951e-33	abrB	Function unknown
BaeR_KO_EtOH_versus_WT_EtOH	Induction	b0721	-2.74284	8.7179e-28	sdhC	Energy production and conversion
BaeR_KO_EtOH_versus_WT_EtOH	Induction	b0722	-3.19118	2.06973e-26	sdhD	Energy production and conversion
BaeR_KO_EtOH_versus_WT_EtOH	Induction	b0723	-2.84547	5.13646e-163	sdhA	No COG Annotation
BaeR_KO_EtOH_versus_WT_EtOH	Induction	b0724	-2.47996	3.48333e-78	sdhB	Energy production and conversion
BaeR_KO_EtOH_versus_WT_EtOH	Induction	b0728	-1.58743	3.62562e-75	sucC	Energy production and conversion
BaeR_KO_EtOH_versus_WT_EtOH	Induction	b0738	-1.51188	0.000993533	tolR	No COG Annotation
BaeR_KO_EtOH_versus_WT_EtOH	Induction	b0753	-2.04127	9.48086e-08	ybgS	Function unknown
BaeR_KO_EtOH_versus_WT_EtOH	Induction	b0787	1.62895	0.00624682	ybhM	Function unknown
BaeR_KO_EtOH_versus_WT_EtOH	Induction	b0788	-1.64282	0.0187666	ybhN	Function unknown
BaeR_KO_EtOH_versus_WT_EtOH	Induction	b0795	1.51551	3.88649e-29	ybhG	Cell wall/membrane/envelope biogenesis
BaeR_KO_EtOH_versus_WT_EtOH	Induction	b0796	1.82353	1.07598e-24	ybiH	Transcription
BaeR_KO_EtOH_versus_WT_EtOH	Induction	b0799	2.10272	4.11513e-75	dinG	Replication, recombination and repair
BaeR_KO_EtOH_versus_WT_EtOH	Induction	b0802	-2.04839	0.00252108	ybiJ	Function unknown
BaeR_KO_EtOH_versus_WT_EtOH	Induction	b0809	-1.90531	1.74581e-06	glnQ	No COG Annotation
BaeR_KO_EtOH_versus_WT_EtOH	Induction	b0823	4.09166	1.9028e-220	ybiW	No COG Annotation
BaeR_KO_EtOH_versus_WT_EtOH	Induction	b0824	4.31206	2.89553e-28	ybiY	Posttranslational modification, protein turnover, chaperones
BaeR_KO_EtOH_versus_WT_EtOH	Induction	b0825	4.81657	0	fsaA	No COG Annotation
BaeR_KO_EtOH_versus_WT_EtOH	Induction	b0831	1.95544	5.42927e-28	gsiC	Inorganic ion transport and metabolism
BaeR_KO_EtOH_versus_WT_EtOH	Induction	b0832	1.83357	1.35034e-09	gsiD	Inorganic ion transport and metabolism
BaeR_KO_EtOH_versus_WT_EtOH	Induction	b0836	3.4997	2.38709e-58	bssR	Signal transduction mechanisms
BaeR_KO_EtOH_versus_WT_EtOH	Induction	b0841	-1.56116	3.15435e-05	ybjG	Lipid transport and metabolism
BaeR_KO_EtOH_versus_WT_EtOH	Induction	b0858	-2.13685	0.0427231	ybjO	Function unknown
BaeR_KO_EtOH_versus_WT_EtOH	Induction	b0872	1.81266	2.85518e-12	hcr	Energy production and conversion
BaeR_KO_EtOH_versus_WT_EtOH	Induction	b0894	4.25178	1.33131e-286	dmsA	Energy production and conversion
BaeR_KO_EtOH_versus_WT_EtOH	Induction	b0895	4.2554	3.39848e-144	dmsB	Energy production and conversion
BaeR_KO_EtOH_versus_WT_EtOH	Induction	b0896	4.03858	1.34224e-165	dmsC	Function unknown
BaeR_KO_EtOH_versus_WT_EtOH	Induction	b0919	3.76392	0	ycbJ	Function unknown
BaeR_KO_EtOH_versus_WT_EtOH	Induction	b0930	-1.6099	4.39102e-90	asnS	Translation, ribosomal structure and biogenesis
BaeR_KO_EtOH_versus_WT_EtOH	Induction	b0972	3.99909	1.52964e-39	hyaA	No COG Annotation
BaeR_KO_EtOH_versus_WT_EtOH	Induction	b0973	3.3851	1.62156e-49	hyaB	No COG Annotation
BaeR_KO_EtOH_versus_WT_EtOH	Induction	b0974	3.14106	2.65535e-10	hyaC	Energy production and conversion
BaeR_KO_EtOH_versus_WT_EtOH	Induction	b0975	1.70259	7.09108e-07	hyaD	Posttranslational modification, protein turnover, chaperones
BaeR_KO_EtOH_versus_WT_EtOH	Induction	b0976	2.36345	6.46283e-05	hyaE	Transcription
BaeR_KO_EtOH_versus_WT_EtOH	Induction	b0977	2.32654	1.33578e-10	hyaF	Posttranslational modification, protein turnover, chaperones
BaeR_KO_EtOH_versus_WT_EtOH	Induction	b1003	1.51494	9.90936e-16	yccJ	Function unknown
BaeR_KO_EtOH_versus_WT_EtOH	Induction	b1004	1.7165	2.28339e-53	wrbA	Function unknown
BaeR_KO_EtOH_versus_WT_EtOH	Induction	b1014	-4.24726	8.90475e-123	putA	Amino acid transport and metabolism
BaeR_KO_EtOH_versus_WT_EtOH	Induction	b1040	-3.45152	0.0439503	csgD	Transcription
BaeR_KO_EtOH_versus_WT_EtOH	Induction	b1055	-1.87316	1.48319e-09	yceA	Function unknown
BaeR_KO_EtOH_versus_WT_EtOH	Induction	b1110	1.6047	8.75972e-27	ycfJ	Cell wall/membrane/envelope biogenesis
BaeR_KO_EtOH_versus_WT_EtOH	Induction	b1164	-6.70775	1.9603e-05	ycgZ	Function unknown
BaeR_KO_EtOH_versus_WT_EtOH	Induction	b1165	-3.67555	0.00173506	ymgA	Function unknown
BaeR_KO_EtOH_versus_WT_EtOH	Induction	b1166	-4.15421	0.0170923	ariR	Inorganic ion transport and metabolism
BaeR_KO_EtOH_versus_WT_EtOH	Induction	b1167	-4.57017	0.00679159	ymgC	Function unknown
BaeR_KO_EtOH_versus_WT_EtOH	Induction	b1171	1.83103	7.32297e-21	ymgD	Function unknown
BaeR_KO_EtOH_versus_WT_EtOH	Induction	b1172	2.3388	2.27794e-13	ymgG	No COG Annotation
BaeR_KO_EtOH_versus_WT_EtOH	Induction	b1189	-3.09273	1.04314e-155	dadA	Amino acid transport and metabolism
BaeR_KO_EtOH_versus_WT_EtOH	Induction	b1190	-2.96213	1.00892e-64	dadX	Cell wall/membrane/envelope biogenesis
BaeR_KO_EtOH_versus_WT_EtOH	Induction	b1194	-1.93594	0.0164158	ycgR	Cell wall/membrane/envelope biogenesis
BaeR_KO_EtOH_versus_WT_EtOH	Induction	b1198	1.53778	3.74418e-69	dhaM	Carbohydrate transport and metabolism
BaeR_KO_EtOH_versus_WT_EtOH	Induction	b1199	1.52501	8.38885e-43	dhaL	Carbohydrate transport and metabolism
BaeR_KO_EtOH_versus_WT_EtOH	Induction	b1200	1.59293	1.50017e-72	dhaK	Carbohydrate transport and metabolism
BaeR_KO_EtOH_versus_WT_EtOH	Induction	b1216	-2.01811	1.16781e-13	chaA	Inorganic ion transport and metabolism
BaeR_KO_EtOH_versus_WT_EtOH	Induction	b1226	2.06292	5.59086e-19	narJ	Energy production and conversion
BaeR_KO_EtOH_versus_WT_EtOH	Induction	b1227	2.37435	1.61685e-28	narI	Energy production and conversion
BaeR_KO_EtOH_versus_WT_EtOH	Induction	b1241	2.02577	1.99297e-130	adhE	Energy production and conversion
BaeR_KO_EtOH_versus_WT_EtOH	Induction	b1256	3.05195	7.98247e-64	ompW	Cell wall/membrane/envelope biogenesis
BaeR_KO_EtOH_versus_WT_EtOH	Induction	b1319	4.3081	0.0277784	ompG	Cell wall/membrane/envelope biogenesis
BaeR_KO_EtOH_versus_WT_EtOH	Induction	b1333	1.7517	3.19599e-170	uspE	Signal transduction mechanisms
BaeR_KO_EtOH_versus_WT_EtOH	Induction	b1415	-2.43129	1.91714e-176	aldA	No COG Annotation
BaeR_KO_EtOH_versus_WT_EtOH	Induction	b1422	-1.51407	6.85098e-07	ydcI	Transcription
BaeR_KO_EtOH_versus_WT_EtOH	Induction	b1452	-2.29778	2.00088e-11	yncE	Function unknown
BaeR_KO_EtOH_versus_WT_EtOH	Induction	b1454	-2.65203	0.0308081	yncG	Posttranslational modification, protein turnover, chaperones
BaeR_KO_EtOH_versus_WT_EtOH	Induction	b1492	2.37326	5.61964e-96	gadC	Amino acid transport and metabolism
BaeR_KO_EtOH_versus_WT_EtOH	Induction	b1493	2.19852	5.77661e-112	gadB	No COG Annotation
BaeR_KO_EtOH_versus_WT_EtOH	Induction	b1521	1.6619	6.743e-31	uxaB	Carbohydrate transport and metabolism
BaeR_KO_EtOH_versus_WT_EtOH	Induction	b1531	-2.30091	1.71245e-18	marA	No COG Annotation
BaeR_KO_EtOH_versus_WT_EtOH	Induction	b1532	-3.37861	1.10337e-05	marB	Inorganic ion transport and metabolism
BaeR_KO_EtOH_versus_WT_EtOH	Induction	b1534	-2.32188	2.74428e-07	ydeE	Carbohydrate transport and metabolism
BaeR_KO_EtOH_versus_WT_EtOH	Induction	b1541	2.4479	0.00283376	ydfZ	Function unknown
BaeR_KO_EtOH_versus_WT_EtOH	Induction	b1587	5.38423	1.78832e-136	ynfE	Energy production and conversion
BaeR_KO_EtOH_versus_WT_EtOH	Induction	b1588	3.8374	4.5408e-179	ynfF	Energy production and conversion
BaeR_KO_EtOH_versus_WT_EtOH	Induction	b1589	3.82193	3.57876e-47	ynfG	No COG Annotation
BaeR_KO_EtOH_versus_WT_EtOH	Induction	b1590	3.44056	4.90681e-69	ynfH	No COG Annotation
BaeR_KO_EtOH_versus_WT_EtOH	Induction	b1593	1.523	3.7076e-20	ynfK	Coenzyme transport and metabolism
BaeR_KO_EtOH_versus_WT_EtOH	Induction	b1599	4.26486	5.39602e-07	mdtI	Inorganic ion transport and metabolism
BaeR_KO_EtOH_versus_WT_EtOH	Induction	b1600	4.06535	2.32936e-09	mdtJ	Inorganic ion transport and metabolism
BaeR_KO_EtOH_versus_WT_EtOH	Induction	b1620	1.66257	3.83214e-21	malI	Transcription
BaeR_KO_EtOH_versus_WT_EtOH	Induction	b1671	1.69586	0.0221178	ydhX	Energy production and conversion
BaeR_KO_EtOH_versus_WT_EtOH	Induction	b1672	2.15563	1.16892e-06	ydhW	Function unknown
BaeR_KO_EtOH_versus_WT_EtOH	Induction	b1673	3.79324	8.18336e-69	ydhV	Energy production and conversion
BaeR_KO_EtOH_versus_WT_EtOH	Induction	b1674	5.29242	1.44547e-24	ydhY	Energy production and conversion
BaeR_KO_EtOH_versus_WT_EtOH	Induction	b1689	2.60145	3.92502e-09	ydiL	No COG Annotation
BaeR_KO_EtOH_versus_WT_EtOH	Induction	b1725	2.28414	4.76587e-281	yniA	Carbohydrate transport and metabolism
BaeR_KO_EtOH_versus_WT_EtOH	Induction	b1743	-5.76004	0	spy	Cell motility
BaeR_KO_EtOH_versus_WT_EtOH	Induction	b1745	-1.82937	0.0110142	astB	Amino acid transport and metabolism
BaeR_KO_EtOH_versus_WT_EtOH	Induction	b1750	1.50745	0.0413648	ydjX	Function unknown
BaeR_KO_EtOH_versus_WT_EtOH	Induction	b1751	1.73434	1.27958e-05	ydjY	Function unknown
BaeR_KO_EtOH_versus_WT_EtOH	Induction	b1771	1.66831	3.43906e-08	ydjG	Energy production and conversion
BaeR_KO_EtOH_versus_WT_EtOH	Induction	b1777	-2.42909	1.32211e-28	yeaC	Function unknown
BaeR_KO_EtOH_versus_WT_EtOH	Induction	b1778	-2.28233	1.20243e-24	msrB	Posttranslational modification, protein turnover, chaperones
BaeR_KO_EtOH_versus_WT_EtOH	Induction	b1786	-2.167	5.55847e-05	yeaJ	Signal transduction mechanisms
BaeR_KO_EtOH_versus_WT_EtOH	Induction	b1797	-2.33896	0.0379943	yeaR	Inorganic ion transport and metabolism
BaeR_KO_EtOH_versus_WT_EtOH	Induction	b1848	1.73322	1.44271e-11	yebG	Function unknown
BaeR_KO_EtOH_versus_WT_EtOH	Induction	b1887	-1.54132	0.000166996	cheW	Cell motility
BaeR_KO_EtOH_versus_WT_EtOH	Induction	b1888	-1.72438	2.46443e-12	cheA	Signal transduction mechanisms
BaeR_KO_EtOH_versus_WT_EtOH	Induction	b1889	-1.78042	0.0083135	motB	Cell motility
BaeR_KO_EtOH_versus_WT_EtOH	Induction	b1902	1.68251	8.62757e-81	ftnB	Inorganic ion transport and metabolism
BaeR_KO_EtOH_versus_WT_EtOH	Induction	b1915	-2.12122	0.00039857	yecF	Function unknown
BaeR_KO_EtOH_versus_WT_EtOH	Induction	b1921	-1.82544	0.0126619	fliZ	Transcription
BaeR_KO_EtOH_versus_WT_EtOH	Induction	b2012	2.80002	1.9475e-32	yeeD	No COG Annotation
BaeR_KO_EtOH_versus_WT_EtOH	Induction	b2074	-4.00528	1.03404e-48	mdtA	Defense mechanisms
BaeR_KO_EtOH_versus_WT_EtOH	Induction	b2075	-3.84064	8.98469e-56	mdtB	No COG Annotation
BaeR_KO_EtOH_versus_WT_EtOH	Induction	b2076	-3.58587	8.25411e-45	mdtC	No COG Annotation
BaeR_KO_EtOH_versus_WT_EtOH	Induction	b2077	-3.35481	7.84612e-11	iceT	No COG Annotation
BaeR_KO_EtOH_versus_WT_EtOH	Induction	b2078	-4.62735	4.34483e-15	baeS	Signal transduction mechanisms
BaeR_KO_EtOH_versus_WT_EtOH	Induction	b2079	-9.43243	4.526e-10	baeR	Signal transduction mechanisms
BaeR_KO_EtOH_versus_WT_EtOH	Induction	b2146	2.49569	5.52572e-184	preT	Amino acid transport and metabolism
BaeR_KO_EtOH_versus_WT_EtOH	Induction	b2147	2.25095	0	preA	Nucleotide transport and metabolism
BaeR_KO_EtOH_versus_WT_EtOH	Induction	b2148	-1.79498	4.34483e-15	mglC	Carbohydrate transport and metabolism
BaeR_KO_EtOH_versus_WT_EtOH	Induction	b2149	-1.96444	2.17335e-37	mglA	No COG Annotation
BaeR_KO_EtOH_versus_WT_EtOH	Induction	b2150	-1.98588	1.42771e-140	mglB	Carbohydrate transport and metabolism
BaeR_KO_EtOH_versus_WT_EtOH	Induction	b2151	-1.50738	4.04678e-25	galS	No COG Annotation
BaeR_KO_EtOH_versus_WT_EtOH	Induction	b2152	-2.31834	2.78395e-09	yeiB	Function unknown
BaeR_KO_EtOH_versus_WT_EtOH	Induction	b2153	-1.62773	1.0008e-45	folE	Coenzyme transport and metabolism
BaeR_KO_EtOH_versus_WT_EtOH	Induction	b2157	1.79594	1.31745e-60	yeiE	Transcription
BaeR_KO_EtOH_versus_WT_EtOH	Induction	b2163	1.65323	4.67662e-05	yeiL	Transcription
BaeR_KO_EtOH_versus_WT_EtOH	Induction	b2181	2.88866	9.29039e-15	yejG	Function unknown
BaeR_KO_EtOH_versus_WT_EtOH	Induction	b2207	-3.52467	0.0432465	napD	No COG Annotation
BaeR_KO_EtOH_versus_WT_EtOH	Induction	b2219	1.92843	1.2439e-97	atoS	Signal transduction mechanisms
BaeR_KO_EtOH_versus_WT_EtOH	Induction	b2272	1.62115	1.80742e-05	yfbM	Function unknown
BaeR_KO_EtOH_versus_WT_EtOH	Induction	b2292	1.92841	5.15355e-40	yfbS	Inorganic ion transport and metabolism
BaeR_KO_EtOH_versus_WT_EtOH	Induction	b2303	-2.01958	9.38807e-22	folX	Coenzyme transport and metabolism
BaeR_KO_EtOH_versus_WT_EtOH	Induction	b2310	-1.85545	1.79593e-23	argT	No COG Annotation
BaeR_KO_EtOH_versus_WT_EtOH	Induction	b2343	1.83685	9.11085e-19	yfcZ	Function unknown
BaeR_KO_EtOH_versus_WT_EtOH	Induction	b2349	-2.56467	2.19616e-16	intS	No COG Annotation
BaeR_KO_EtOH_versus_WT_EtOH	Induction	b2365	1.56197	9.61811e-18	dsdX	No COG Annotation
BaeR_KO_EtOH_versus_WT_EtOH	Induction	b2367	-4.03446	0.022585	emrY	Inorganic ion transport and metabolism
BaeR_KO_EtOH_versus_WT_EtOH	Induction	b2378	1.66248	7.213e-06	lpxP	Cell wall/membrane/envelope biogenesis
BaeR_KO_EtOH_versus_WT_EtOH	Induction	b2393	-1.79562	5.04797e-82	nupC	Nucleotide transport and metabolism
BaeR_KO_EtOH_versus_WT_EtOH	Induction	b2398	1.55911	3.46343e-34	yfeC	Transcription
BaeR_KO_EtOH_versus_WT_EtOH	Induction	b2414	1.70546	1.76212e-80	cysK	Amino acid transport and metabolism
BaeR_KO_EtOH_versus_WT_EtOH	Induction	b2421	1.91654	4.31354e-25	cysM	No COG Annotation
BaeR_KO_EtOH_versus_WT_EtOH	Induction	b2422	3.1154	8.30906e-92	cysA	Inorganic ion transport and metabolism
BaeR_KO_EtOH_versus_WT_EtOH	Induction	b2423	2.13321	1.30404e-13	cysW	Inorganic ion transport and metabolism
BaeR_KO_EtOH_versus_WT_EtOH	Induction	b2426	1.54535	4.18502e-94	ucpA	Energy production and conversion
BaeR_KO_EtOH_versus_WT_EtOH	Induction	b2452	-3.82501	0.0241898	eutH	Amino acid transport and metabolism
BaeR_KO_EtOH_versus_WT_EtOH	Induction	b2470	-2.91224	3.58293e-40	acrD	No COG Annotation
BaeR_KO_EtOH_versus_WT_EtOH	Induction	b2508	1.53831	3.16927e-09	guaB	Nucleotide transport and metabolism
BaeR_KO_EtOH_versus_WT_EtOH	Induction	b2521	1.61997	8.59517e-111	sseA	Inorganic ion transport and metabolism
BaeR_KO_EtOH_versus_WT_EtOH	Induction	b2530	-1.67832	6.13544e-78	iscS	No COG Annotation
BaeR_KO_EtOH_versus_WT_EtOH	Induction	b2531	-2.15284	5.36254e-54	iscR	No COG Annotation
BaeR_KO_EtOH_versus_WT_EtOH	Induction	b2537	-2.42495	3.20202e-28	hcaR	Transcription
BaeR_KO_EtOH_versus_WT_EtOH	Induction	b2552	-2.38788	2.6069e-100	hmp	Energy production and conversion
BaeR_KO_EtOH_versus_WT_EtOH	Induction	b2579	3.15196	2.75755e-84	grcA	Function unknown
BaeR_KO_EtOH_versus_WT_EtOH	Induction	b2641_2	-2.31994	0.000352857	yfjV_2	No COG Annotation
BaeR_KO_EtOH_versus_WT_EtOH	Induction	b2668	1.50824	8.06808e-10	ygaP	Inorganic ion transport and metabolism
BaeR_KO_EtOH_versus_WT_EtOH	Induction	b2673	-3.65334	0.0017243	nrdH	Posttranslational modification, protein turnover, chaperones
BaeR_KO_EtOH_versus_WT_EtOH	Induction	b2674	-3.98234	3.65924e-10	nrdI	Nucleotide transport and metabolism
BaeR_KO_EtOH_versus_WT_EtOH	Induction	b2675	-3.67469	3.29234e-70	nrdE	Nucleotide transport and metabolism
BaeR_KO_EtOH_versus_WT_EtOH	Induction	b2676	-3.01184	9.44587e-19	nrdF	Nucleotide transport and metabolism
BaeR_KO_EtOH_versus_WT_EtOH	Induction	b2701	-1.78635	8.37604e-15	mltB	Cell wall/membrane/envelope biogenesis
BaeR_KO_EtOH_versus_WT_EtOH	Induction	b2706	1.70394	6.4141e-14	srlM	Transcription
BaeR_KO_EtOH_versus_WT_EtOH	Induction	b2709	-1.50567	2.57455e-19	norR	Transcription
BaeR_KO_EtOH_versus_WT_EtOH	Induction	b2726	2.13	0.000153539	hypA	Posttranslational modification, protein turnover, chaperones
BaeR_KO_EtOH_versus_WT_EtOH	Induction	b2727	2.71269	3.21096e-97	hypB	Transcription
BaeR_KO_EtOH_versus_WT_EtOH	Induction	b2728	2.59928	9.9508e-08	hypC	Posttranslational modification, protein turnover, chaperones
BaeR_KO_EtOH_versus_WT_EtOH	Induction	b2729	2.20312	4.80134e-79	hypD	Posttranslational modification, protein turnover, chaperones
BaeR_KO_EtOH_versus_WT_EtOH	Induction	b2730	1.95398	2.20243e-48	hypE	Posttranslational modification, protein turnover, chaperones
BaeR_KO_EtOH_versus_WT_EtOH	Induction	b2750	2.26531	5.20009e-19	cysC	Inorganic ion transport and metabolism
BaeR_KO_EtOH_versus_WT_EtOH	Induction	b2751	2.62557	1.632e-73	cysN	Inorganic ion transport and metabolism
BaeR_KO_EtOH_versus_WT_EtOH	Induction	b2752	2.22557	4.57153e-31	cysD	Inorganic ion transport and metabolism
BaeR_KO_EtOH_versus_WT_EtOH	Induction	b2761	3.02255	5.8783e-268	ygcB	Replication, recombination and repair
BaeR_KO_EtOH_versus_WT_EtOH	Induction	b2762	3.54992	9.61065e-97	cysH	Inorganic ion transport and metabolism
BaeR_KO_EtOH_versus_WT_EtOH	Induction	b2763	2.89801	9.472e-74	cysI	Inorganic ion transport and metabolism
BaeR_KO_EtOH_versus_WT_EtOH	Induction	b2795	1.51969	3.97513e-173	ygdH	Function unknown
BaeR_KO_EtOH_versus_WT_EtOH	Induction	b2838	6.25248	0	lysA	Amino acid transport and metabolism
BaeR_KO_EtOH_versus_WT_EtOH	Induction	b2844	-2.11082	4.67751e-44	yqeF	No COG Annotation
BaeR_KO_EtOH_versus_WT_EtOH	Induction	b2847	2.79481	1.55339e-20	yqeI	No COG Annotation
BaeR_KO_EtOH_versus_WT_EtOH	Induction	b2848	1.98274	0.0200054	yqeJ	No COG Annotation
BaeR_KO_EtOH_versus_WT_EtOH	Induction	b2870	4.11982	1.87825e-193	ygeW	Amino acid transport and metabolism
BaeR_KO_EtOH_versus_WT_EtOH	Induction	b2871	3.67043	6.35921e-95	ygeX	Amino acid transport and metabolism
BaeR_KO_EtOH_versus_WT_EtOH	Induction	b2872	3.27304	7.00825e-125	ygeY	Amino acid transport and metabolism
BaeR_KO_EtOH_versus_WT_EtOH	Induction	b2877	1.66429	1.32709e-37	mocA	Function unknown
BaeR_KO_EtOH_versus_WT_EtOH	Induction	b2878	4.14994	4.51895e-261	ygfK	Energy production and conversion
BaeR_KO_EtOH_versus_WT_EtOH	Induction	b2879	3.64276	5.30938e-68	ssnA	Nucleotide transport and metabolism
BaeR_KO_EtOH_versus_WT_EtOH	Induction	b2880	2.88054	1.92584e-21	ygfM	Energy production and conversion
BaeR_KO_EtOH_versus_WT_EtOH	Induction	b2881	2.92901	2.42358e-125	xdhD	Nucleotide transport and metabolism
BaeR_KO_EtOH_versus_WT_EtOH	Induction	b2888	2.78981	4.40119e-09	uacT	Nucleotide transport and metabolism
BaeR_KO_EtOH_versus_WT_EtOH	Induction	b2921	1.92307	1.16887e-18	ygfI	No COG Annotation
BaeR_KO_EtOH_versus_WT_EtOH	Induction	b2943	1.52975	1.34467e-55	galP	No COG Annotation
BaeR_KO_EtOH_versus_WT_EtOH	Induction	b2957	5.07782	4.12841e-83	ansB	Amino acid transport and metabolism
BaeR_KO_EtOH_versus_WT_EtOH	Induction	b2966	1.81795	3.18636e-13	yqgA	Function unknown
BaeR_KO_EtOH_versus_WT_EtOH	Induction	b2975	-3.56956	0.0456131	glcA	Energy production and conversion
BaeR_KO_EtOH_versus_WT_EtOH	Induction	b2991	2.04862	3.3709e-13	hybF	Posttranslational modification, protein turnover, chaperones
BaeR_KO_EtOH_versus_WT_EtOH	Induction	b2992	2.07163	3.47341e-76	hybE	Posttranslational modification, protein turnover, chaperones
BaeR_KO_EtOH_versus_WT_EtOH	Induction	b2993	2.18093	3.55307e-79	hybD	Posttranslational modification, protein turnover, chaperones
BaeR_KO_EtOH_versus_WT_EtOH	Induction	b2994	2.23981	2.7367e-265	hybC	Energy production and conversion
BaeR_KO_EtOH_versus_WT_EtOH	Induction	b2995	2.38898	5.14684e-186	hybB	Energy production and conversion
BaeR_KO_EtOH_versus_WT_EtOH	Induction	b2996	2.87746	3.65626e-145	hybA	Energy production and conversion
BaeR_KO_EtOH_versus_WT_EtOH	Induction	b2997	3.09263	5.37818e-253	hybO	Energy production and conversion
BaeR_KO_EtOH_versus_WT_EtOH	Induction	b3002	-1.65489	1.30664e-07	yqhA	Function unknown
BaeR_KO_EtOH_versus_WT_EtOH	Induction	b3060	2.19969	9.67383e-11	ttdR	Transcription
BaeR_KO_EtOH_versus_WT_EtOH	Induction	b3074	1.92028	0.000955481	ygjH	Translation, ribosomal structure and biogenesis
BaeR_KO_EtOH_versus_WT_EtOH	Induction	b3087	1.65171	2.22429e-112	ygjR	Function unknown
BaeR_KO_EtOH_versus_WT_EtOH	Induction	b3110	1.85237	1.33726e-25	yhaO	No COG Annotation
BaeR_KO_EtOH_versus_WT_EtOH	Induction	b3113	2.98918	2.03635e-263	tdcF	Translation, ribosomal structure and biogenesis
BaeR_KO_EtOH_versus_WT_EtOH	Induction	b3114	2.7349	7.3218e-09	tdcE	Energy production and conversion
BaeR_KO_EtOH_versus_WT_EtOH	Induction	b3115	1.90186	1.11225e-05	tdcD	Energy production and conversion
BaeR_KO_EtOH_versus_WT_EtOH	Induction	b3116	1.9083	2.36561e-14	tdcC	Amino acid transport and metabolism
BaeR_KO_EtOH_versus_WT_EtOH	Induction	b3117	1.80988	3.9124e-15	tdcB	Amino acid transport and metabolism
BaeR_KO_EtOH_versus_WT_EtOH	Induction	b3118	1.78609	2.9706e-15	tdcA	Transcription
BaeR_KO_EtOH_versus_WT_EtOH	Induction	b3126	2.61996	9.71594e-18	garL	Carbohydrate transport and metabolism
BaeR_KO_EtOH_versus_WT_EtOH	Induction	b3127	3.86744	1.03013e-23	garP	Carbohydrate transport and metabolism
BaeR_KO_EtOH_versus_WT_EtOH	Induction	b3128	2.10813	5.53068e-134	garD	Carbohydrate transport and metabolism
BaeR_KO_EtOH_versus_WT_EtOH	Induction	b3160	-1.65051	1.10492e-16	yhbW	Energy production and conversion
BaeR_KO_EtOH_versus_WT_EtOH	Induction	b3302	-1.71148	4.49916e-06	rpmD	Translation, ribosomal structure and biogenesis
BaeR_KO_EtOH_versus_WT_EtOH	Induction	b3351	-1.94881	8.14879e-08	kefG	Function unknown
BaeR_KO_EtOH_versus_WT_EtOH	Induction	b3354	-3.74579	0.0406612	yheU	Function unknown
BaeR_KO_EtOH_versus_WT_EtOH	Induction	b3362	-3.75077	0.036235	yhfG	No COG Annotation
BaeR_KO_EtOH_versus_WT_EtOH	Induction	b3400	-1.80164	9.29551e-18	hslR	Translation, ribosomal structure and biogenesis
BaeR_KO_EtOH_versus_WT_EtOH	Induction	b3417	1.64448	1.41634e-97	malP	Carbohydrate transport and metabolism
BaeR_KO_EtOH_versus_WT_EtOH	Induction	b3425	-2.72779	9.88976e-05	glpE	Inorganic ion transport and metabolism
BaeR_KO_EtOH_versus_WT_EtOH	Induction	b3426	-2.87592	0	glpD	Energy production and conversion
BaeR_KO_EtOH_versus_WT_EtOH	Induction	b3453	-1.59949	1.24828e-07	ugpB	Inorganic ion transport and metabolism
BaeR_KO_EtOH_versus_WT_EtOH	Induction	b3496	1.63034	1.60044e-62	dtpB	Amino acid transport and metabolism
BaeR_KO_EtOH_versus_WT_EtOH	Induction	b3506	2.07757	1.70075e-83	slp	Cell wall/membrane/envelope biogenesis
BaeR_KO_EtOH_versus_WT_EtOH	Induction	b3507	1.75022	2.95848e-09	dctR	No COG Annotation
BaeR_KO_EtOH_versus_WT_EtOH	Induction	b3509	1.99142	5.97013e-106	hdeB	Function unknown
BaeR_KO_EtOH_versus_WT_EtOH	Induction	b3510	1.94564	4.5521e-64	hdeA	Posttranslational modification, protein turnover, chaperones
BaeR_KO_EtOH_versus_WT_EtOH	Induction	b3511	2.01106	1.26189e-16	hdeD	Function unknown
BaeR_KO_EtOH_versus_WT_EtOH	Induction	b3517	1.99128	9.44156e-66	gadA	Amino acid transport and metabolism
BaeR_KO_EtOH_versus_WT_EtOH	Induction	b3518	2.45138	1.04914e-70	yhjA	Inorganic ion transport and metabolism
BaeR_KO_EtOH_versus_WT_EtOH	Induction	b3525	-1.55589	0.0182267	yhjH	Signal transduction mechanisms
BaeR_KO_EtOH_versus_WT_EtOH	Induction	b3540	-2.03605	5.19228e-15	dppF	No COG Annotation
BaeR_KO_EtOH_versus_WT_EtOH	Induction	b3541	-2.3531	6.36095e-21	dppD	Defense mechanisms
BaeR_KO_EtOH_versus_WT_EtOH	Induction	b3542	-2.43584	1.89892e-13	dppC	Amino acid transport and metabolism
BaeR_KO_EtOH_versus_WT_EtOH	Induction	b3543	-2.49464	1.229e-18	dppB	No COG Annotation
BaeR_KO_EtOH_versus_WT_EtOH	Induction	b3547	2.37526	2.39583e-96	yhjX	No COG Annotation
BaeR_KO_EtOH_versus_WT_EtOH	Induction	b3556	1.72784	1.23346e-06	cspA	No COG Annotation
BaeR_KO_EtOH_versus_WT_EtOH	Induction	b3572	-1.54025	1.05399e-30	avtA	Amino acid transport and metabolism
BaeR_KO_EtOH_versus_WT_EtOH	Induction	b3573	3.72832	5.50967e-46	ysaA	Energy production and conversion
BaeR_KO_EtOH_versus_WT_EtOH	Induction	b3578	-3.91661	0.0436157	yiaN	Carbohydrate transport and metabolism
BaeR_KO_EtOH_versus_WT_EtOH	Induction	b3598	-1.63718	0.0221853	yibI	Function unknown
BaeR_KO_EtOH_versus_WT_EtOH	Induction	b3603	-1.60305	0.0067395	lldP	No COG Annotation
BaeR_KO_EtOH_versus_WT_EtOH	Induction	b3636	-1.6796	0.00836163	rpmG	No COG Annotation
BaeR_KO_EtOH_versus_WT_EtOH	Induction	b3645	1.71693	1.20548e-17	dinD	Function unknown
BaeR_KO_EtOH_versus_WT_EtOH	Induction	b3646	-1.75979	1.25999e-08	yicG	Function unknown
BaeR_KO_EtOH_versus_WT_EtOH	Induction	b3665	1.79534	7.0532e-56	adeD	Nucleotide transport and metabolism
BaeR_KO_EtOH_versus_WT_EtOH	Induction	b3667	-1.78305	0.0154778	uhpC	Carbohydrate transport and metabolism
BaeR_KO_EtOH_versus_WT_EtOH	Induction	b3690	-1.64017	0.0132575	cbrA	Energy production and conversion
BaeR_KO_EtOH_versus_WT_EtOH	Induction	b3708	1.50918	6.5252e-15	tnaA	Amino acid transport and metabolism
BaeR_KO_EtOH_versus_WT_EtOH	Induction	b3745	2.1382	3.57099e-40	viaA	Function unknown
BaeR_KO_EtOH_versus_WT_EtOH	Induction	b3746	2.14952	3.38056e-94	ravA	Function unknown
BaeR_KO_EtOH_versus_WT_EtOH	Induction	b3754	1.53291	2.17352e-36	hsrA	Inorganic ion transport and metabolism
BaeR_KO_EtOH_versus_WT_EtOH	Induction	b3795	-1.87145	1.3089e-14	yifK	Amino acid transport and metabolism
BaeR_KO_EtOH_versus_WT_EtOH	Induction	b3819	2.04092	0.000310869	rarD	Function unknown
BaeR_KO_EtOH_versus_WT_EtOH	Induction	b3846	-2.31849	1.11584e-05	fadB	Lipid transport and metabolism
BaeR_KO_EtOH_versus_WT_EtOH	Induction	b3861	1.98898	0.0177394	yihF	No COG Annotation
BaeR_KO_EtOH_versus_WT_EtOH	Induction	b3908	-3.35599	1.4314e-123	sodA	Inorganic ion transport and metabolism
BaeR_KO_EtOH_versus_WT_EtOH	Induction	b3945	1.90058	7.98211e-108	gldA	Energy production and conversion
BaeR_KO_EtOH_versus_WT_EtOH	Induction	b3947	1.68051	1.36476e-39	frwA	Carbohydrate transport and metabolism
BaeR_KO_EtOH_versus_WT_EtOH	Induction	b4002	6.14202	1.29761e-22	zraP	Inorganic ion transport and metabolism
BaeR_KO_EtOH_versus_WT_EtOH	Induction	b4003	1.68706	6.50648e-36	zraS	Signal transduction mechanisms
BaeR_KO_EtOH_versus_WT_EtOH	Induction	b4013	-1.70978	0.00721588	metA	Amino acid transport and metabolism
BaeR_KO_EtOH_versus_WT_EtOH	Induction	b4014	-1.66407	1.56225e-50	aceB	Energy production and conversion
BaeR_KO_EtOH_versus_WT_EtOH	Induction	b4015	-1.6903	5.8338e-47	aceA	Energy production and conversion
BaeR_KO_EtOH_versus_WT_EtOH	Induction	b4029	-2.15686	0.00244018	yjbH	No COG Annotation
BaeR_KO_EtOH_versus_WT_EtOH	Induction	b4046	1.8055	3.41562e-40	zur	Transcription
BaeR_KO_EtOH_versus_WT_EtOH	Induction	b4067	-1.83101	0.000742278	actP	Function unknown
BaeR_KO_EtOH_versus_WT_EtOH	Induction	b4069	-2.57316	1.48073e-26	acs	Lipid transport and metabolism
BaeR_KO_EtOH_versus_WT_EtOH	Induction	b4070	1.9905	3.42961e-38	nrfA	Energy production and conversion
BaeR_KO_EtOH_versus_WT_EtOH	Induction	b4071	1.97549	5.15728e-07	nrfB	Energy production and conversion
BaeR_KO_EtOH_versus_WT_EtOH	Induction	b4072	1.7676	0.000120288	nrfC	Energy production and conversion
BaeR_KO_EtOH_versus_WT_EtOH	Induction	b4073	2.0952	5.19122e-07	nrfD	Inorganic ion transport and metabolism
BaeR_KO_EtOH_versus_WT_EtOH	Induction	b4079	2.45308	5.37562e-119	fdhF	Energy production and conversion
BaeR_KO_EtOH_versus_WT_EtOH	Induction	b4087	-2.83349	3.25411e-05	alsA	No COG Annotation
BaeR_KO_EtOH_versus_WT_EtOH	Induction	b4090	-1.63017	0.00978103	rpiB	Carbohydrate transport and metabolism
BaeR_KO_EtOH_versus_WT_EtOH	Induction	b4105	-3.75304	0.0419071	phnD	Inorganic ion transport and metabolism
BaeR_KO_EtOH_versus_WT_EtOH	Induction	b4107	-1.50169	0.00557459	yjdN	Function unknown
BaeR_KO_EtOH_versus_WT_EtOH	Induction	b4110	-2.08552	0.0194195	yjcZ	Function unknown
BaeR_KO_EtOH_versus_WT_EtOH	Induction	b4115	1.69398	5.48167e-08	adiC	Amino acid transport and metabolism
BaeR_KO_EtOH_versus_WT_EtOH	Induction	b4116	2.60032	7.36427e-32	adiY	Transcription
BaeR_KO_EtOH_versus_WT_EtOH	Induction	b4119	1.55435	5.86194e-45	melA	Carbohydrate transport and metabolism
BaeR_KO_EtOH_versus_WT_EtOH	Induction	b4122	5.01878	2.54768e-274	fumB	Energy production and conversion
BaeR_KO_EtOH_versus_WT_EtOH	Induction	b4123	5.58406	5.04383e-281	dcuB	Inorganic ion transport and metabolism
BaeR_KO_EtOH_versus_WT_EtOH	Induction	b4128	2.15312	0.00227245	ghoS	No COG Annotation
BaeR_KO_EtOH_versus_WT_EtOH	Induction	b4133	1.97914	8.8752e-24	cadC	Transcription
BaeR_KO_EtOH_versus_WT_EtOH	Induction	b4138	1.54139	1.76933e-106	dcuA	Function unknown
BaeR_KO_EtOH_versus_WT_EtOH	Induction	b4224	1.76719	0.000639592	chpS	No COG Annotation
BaeR_KO_EtOH_versus_WT_EtOH	Induction	b4227	-1.78356	2.41117e-19	ytfQ	Carbohydrate transport and metabolism
BaeR_KO_EtOH_versus_WT_EtOH	Induction	b4287	-1.57607	0.00428971	fecE	Inorganic ion transport and metabolism
BaeR_KO_EtOH_versus_WT_EtOH	Induction	b4290	-1.78009	1.12574e-05	fecB	No COG Annotation
BaeR_KO_EtOH_versus_WT_EtOH	Induction	b4291	-2.04288	3.35948e-22	fecA	Inorganic ion transport and metabolism
BaeR_KO_EtOH_versus_WT_EtOH	Induction	b4337	1.57286	0.000413614	mdtM	Carbohydrate transport and metabolism
BaeR_KO_EtOH_versus_WT_EtOH	Induction	b4340	-1.96387	6.13532e-10	yjiR	Transcription
BaeR_KO_EtOH_versus_WT_EtOH	Induction	b4354	1.779	8.61409e-20	yjiY	Signal transduction mechanisms
BaeR_KO_EtOH_versus_WT_EtOH	Induction	b4367	-1.91348	0.00074014	fhuF	Inorganic ion transport and metabolism
BaeR_KO_EtOH_versus_WT_EtOH	Induction	b4379	2.08368	2.79736e-24	yjjW	Posttranslational modification, protein turnover, chaperones
BaeR_KO_LB_versus_WT_LB	Control	b0002	4.37774	0	thrA	No COG Annotation
BaeR_KO_LB_versus_WT_LB	Control	b0003	3.20732	4.94456e-186	thrB	Amino acid transport and metabolism
BaeR_KO_LB_versus_WT_LB	Control	b0004	3.07282	9.50445e-256	thrC	Amino acid transport and metabolism
BaeR_KO_LB_versus_WT_LB	Control	b0042	2.00818	0.0185395	fixB	Energy production and conversion
BaeR_KO_LB_versus_WT_LB	Control	b0061	1.83689	0.00537599	araD	No COG Annotation
BaeR_KO_LB_versus_WT_LB	Control	b0104	-1.84213	4.27765e-70	guaC	No COG Annotation
BaeR_KO_LB_versus_WT_LB	Control	b0113	-3.40244	1.49461e-125	pdhR	Transcription
BaeR_KO_LB_versus_WT_LB	Control	b0114	-2.11895	1.96569e-128	aceE	Energy production and conversion
BaeR_KO_LB_versus_WT_LB	Control	b0138	-1.59728	0.0280258	yadM	Function unknown
BaeR_KO_LB_versus_WT_LB	Control	b0161	-1.81566	3.32006e-42	degP	No COG Annotation
BaeR_KO_LB_versus_WT_LB	Control	b0265	1.88159	0.0366184	insA	Replication, recombination and repair
BaeR_KO_LB_versus_WT_LB	Control	b0268	1.94585	2.62413e-24	yagE	Amino acid transport and metabolism
BaeR_KO_LB_versus_WT_LB	Control	b0278	-1.76126	0.00257776	yagL	Replication, recombination and repair
BaeR_KO_LB_versus_WT_LB	Control	b0281	-1.76384	3.83765e-42	intF	Replication, recombination and repair
BaeR_KO_LB_versus_WT_LB	Control	b0293	1.85581	0.00289621	ecpA	Function unknown
BaeR_KO_LB_versus_WT_LB	Control	b0296	-2.73849	0.00647974	ykgM	Translation, ribosomal structure and biogenesis
BaeR_KO_LB_versus_WT_LB	Control	b0380	1.52719	0.00127417	yaiZ	Function unknown
BaeR_KO_LB_versus_WT_LB	Control	b0473	-1.52851	2.56036e-54	htpG	Posttranslational modification, protein turnover, chaperones
BaeR_KO_LB_versus_WT_LB	Control	b0474	-1.65057	4.08832e-66	adk	Nucleotide transport and metabolism
BaeR_KO_LB_versus_WT_LB	Control	b0481	-1.61339	5.12361e-09	ybaK	Function unknown
BaeR_KO_LB_versus_WT_LB	Control	b0557	-1.62986	0.000756859	borD	Function unknown
BaeR_KO_LB_versus_WT_LB	Control	b0570	-1.56513	9.11761e-12	cusS	Signal transduction mechanisms
BaeR_KO_LB_versus_WT_LB	Control	b0571	-2.40326	3.05186e-33	cusR	No COG Annotation
BaeR_KO_LB_versus_WT_LB	Control	b0572	-7.43225	1.25401e-77	cusC	Cell wall/membrane/envelope biogenesis
BaeR_KO_LB_versus_WT_LB	Control	b0573	-5.98613	6.99349e-28	cusF	Inorganic ion transport and metabolism
BaeR_KO_LB_versus_WT_LB	Control	b0574	-5.56765	1.81315e-71	cusB	Inorganic ion transport and metabolism
BaeR_KO_LB_versus_WT_LB	Control	b0575	-3.48861	1.53219e-96	cusA	Inorganic ion transport and metabolism
BaeR_KO_LB_versus_WT_LB	Control	b0593	-2.53491	0.049639	entC	Coenzyme transport and metabolism
BaeR_KO_LB_versus_WT_LB	Control	b0598	1.66854	3.99356e-53	cstA	No COG Annotation
BaeR_KO_LB_versus_WT_LB	Control	b0618	2.36279	0.00675226	citC	Energy production and conversion
BaeR_KO_LB_versus_WT_LB	Control	b0721	1.6648	7.68614e-14	sdhC	Energy production and conversion
BaeR_KO_LB_versus_WT_LB	Control	b0722	1.70692	1.77085e-12	sdhD	Energy production and conversion
BaeR_KO_LB_versus_WT_LB	Control	b0804	1.59029	0.0495177	ybiX	Function unknown
BaeR_KO_LB_versus_WT_LB	Control	b0824	1.69516	0.00144897	ybiY	Posttranslational modification, protein turnover, chaperones
BaeR_KO_LB_versus_WT_LB	Control	b0833	-1.99946	8.4628e-15	yliE	Signal transduction mechanisms
BaeR_KO_LB_versus_WT_LB	Control	b0834	-1.69406	4.1227e-06	yliF	Signal transduction mechanisms
BaeR_KO_LB_versus_WT_LB	Control	b0857	1.77021	0.00343642	potI	Inorganic ion transport and metabolism
BaeR_KO_LB_versus_WT_LB	Control	b0880	2.7222	4.59721e-35	cspD	Transcription
BaeR_KO_LB_versus_WT_LB	Control	b0919	1.88185	1.81398e-86	ycbJ	Function unknown
BaeR_KO_LB_versus_WT_LB	Control	b0953	2.3123	4.90324e-19	rmf	Translation, ribosomal structure and biogenesis
BaeR_KO_LB_versus_WT_LB	Control	b0972	1.96194	1.37474e-52	hyaA	No COG Annotation
BaeR_KO_LB_versus_WT_LB	Control	b0973	1.57352	1.22273e-45	hyaB	No COG Annotation
BaeR_KO_LB_versus_WT_LB	Control	b0974	1.75635	8.78514e-20	hyaC	Energy production and conversion
BaeR_KO_LB_versus_WT_LB	Control	b0976	1.72489	4.80271e-07	hyaE	Transcription
BaeR_KO_LB_versus_WT_LB	Control	b0999	1.56247	1.79864e-34	cbpM	Function unknown
BaeR_KO_LB_versus_WT_LB	Control	b1003	2.1094	3.33896e-37	yccJ	Function unknown
BaeR_KO_LB_versus_WT_LB	Control	b1023	-1.53497	0.00205281	pgaB	Cell wall/membrane/envelope biogenesis
BaeR_KO_LB_versus_WT_LB	Control	b1070	-1.77904	8.53497e-19	flgN	No COG Annotation
BaeR_KO_LB_versus_WT_LB	Control	b1071	-1.71949	5.69738e-09	flgM	Transcription
BaeR_KO_LB_versus_WT_LB	Control	b1072	-2.54191	9.05372e-48	flgA	Cell motility
BaeR_KO_LB_versus_WT_LB	Control	b1073	-2.95049	3.05556e-53	flgB	Cell motility
BaeR_KO_LB_versus_WT_LB	Control	b1074	-2.45802	4.92088e-28	flgC	Cell motility
BaeR_KO_LB_versus_WT_LB	Control	b1075	-2.89271	1.03686e-93	flgD	Cell motility
BaeR_KO_LB_versus_WT_LB	Control	b1076	-3.10718	4.1885e-156	flgE	Cell motility
BaeR_KO_LB_versus_WT_LB	Control	b1077	-3.3881	1.22045e-123	flgF	Cell motility
BaeR_KO_LB_versus_WT_LB	Control	b1078	-3.28388	2.13138e-129	flgG	Cell motility
BaeR_KO_LB_versus_WT_LB	Control	b1079	-3.12577	1.47911e-42	flgH	Cell motility
BaeR_KO_LB_versus_WT_LB	Control	b1080	-3.30038	6.92809e-57	flgI	Cell motility
BaeR_KO_LB_versus_WT_LB	Control	b1081	-3.5105	8.96989e-38	flgJ	Cell motility
BaeR_KO_LB_versus_WT_LB	Control	b1082	-1.99907	6.50624e-70	flgK	Cell motility
BaeR_KO_LB_versus_WT_LB	Control	b1083	-2.40483	1.02002e-88	flgL	Cell motility
BaeR_KO_LB_versus_WT_LB	Control	b1109	-2.67619	4.2312e-87	ndh	Energy production and conversion
BaeR_KO_LB_versus_WT_LB	Control	b1155	-1.93992	0.0497452	tfaP	No COG Annotation
BaeR_KO_LB_versus_WT_LB	Control	b1158	-4.02981	0.0450794	pinE	Replication, recombination and repair
BaeR_KO_LB_versus_WT_LB	Control	b1164	1.58359	0.0382643	ycgZ	Function unknown
BaeR_KO_LB_versus_WT_LB	Control	b1188	1.52645	1.67544e-91	ycgB	Function unknown
BaeR_KO_LB_versus_WT_LB	Control	b1194	-2.59904	4.03804e-22	ycgR	Cell wall/membrane/envelope biogenesis
BaeR_KO_LB_versus_WT_LB	Control	b1199	1.53857	6.36596e-14	dhaL	Carbohydrate transport and metabolism
BaeR_KO_LB_versus_WT_LB	Control	b1224	1.72285	1.93538e-47	narG	Energy production and conversion
BaeR_KO_LB_versus_WT_LB	Control	b1225	1.5511	5.28521e-52	narH	No COG Annotation
BaeR_KO_LB_versus_WT_LB	Control	b1259	2.79991	0.00541333	yciG	No COG Annotation
BaeR_KO_LB_versus_WT_LB	Control	b1289	1.85808	0.0390638	ycjD	Defense mechanisms
BaeR_KO_LB_versus_WT_LB	Control	b1298	1.88769	0.000138326	puuD	Amino acid transport and metabolism
BaeR_KO_LB_versus_WT_LB	Control	b1353	-2.46538	0.000177223	sieB	No COG Annotation
BaeR_KO_LB_versus_WT_LB	Control	b1363	-1.50379	1.30324e-07	trkG	Inorganic ion transport and metabolism
BaeR_KO_LB_versus_WT_LB	Control	b1422	1.77826	7.78803e-12	ydcI	Transcription
BaeR_KO_LB_versus_WT_LB	Control	b1423	1.72669	8.58807e-56	ydcJ	Function unknown
BaeR_KO_LB_versus_WT_LB	Control	b1440	2.53419	1.01785e-146	ydcS	Carbohydrate transport and metabolism
BaeR_KO_LB_versus_WT_LB	Control	b1441	2.13392	1.99319e-46	ydcT	Amino acid transport and metabolism
BaeR_KO_LB_versus_WT_LB	Control	b1442	1.64192	6.09011e-16	ydcU	Inorganic ion transport and metabolism
BaeR_KO_LB_versus_WT_LB	Control	b1480	2.37739	4.62884e-09	sra	Translation, ribosomal structure and biogenesis
BaeR_KO_LB_versus_WT_LB	Control	b1484	1.57722	0.0303104	ddpD	Inorganic ion transport and metabolism
BaeR_KO_LB_versus_WT_LB	Control	b1492	2.66321	7.82004e-248	gadC	Amino acid transport and metabolism
BaeR_KO_LB_versus_WT_LB	Control	b1493	2.40948	1.81954e-207	gadB	No COG Annotation
BaeR_KO_LB_versus_WT_LB	Control	b1513	2.07242	2.11137e-18	lsrA	Carbohydrate transport and metabolism
BaeR_KO_LB_versus_WT_LB	Control	b1516	1.84446	1.34377e-19	lsrB	Inorganic ion transport and metabolism
BaeR_KO_LB_versus_WT_LB	Control	b1517	2.16144	7.40772e-25	lsrF	Carbohydrate transport and metabolism
BaeR_KO_LB_versus_WT_LB	Control	b1518	3.36756	4.68908e-08	lsrG	Function unknown
BaeR_KO_LB_versus_WT_LB	Control	b1521	1.67821	1.33556e-49	uxaB	Carbohydrate transport and metabolism
BaeR_KO_LB_versus_WT_LB	Control	b1530	-1.66271	2.19784e-05	marR	No COG Annotation
BaeR_KO_LB_versus_WT_LB	Control	b1531	-2.04735	1.25678e-09	marA	No COG Annotation
BaeR_KO_LB_versus_WT_LB	Control	b1554	3.93775	0.0439223	rrrQ	No COG Annotation
BaeR_KO_LB_versus_WT_LB	Control	b1566	-1.60582	1.76594e-07	flxA	No COG Annotation
BaeR_KO_LB_versus_WT_LB	Control	b1599	-1.92347	3.35792e-07	mdtI	Inorganic ion transport and metabolism
BaeR_KO_LB_versus_WT_LB	Control	b1625	3.62168	0.0438737	cnu	Function unknown
BaeR_KO_LB_versus_WT_LB	Control	b1674	1.69619	2.73702e-33	ydhY	Energy production and conversion
BaeR_KO_LB_versus_WT_LB	Control	b1678	1.55663	6.196e-91	ldtE	No COG Annotation
BaeR_KO_LB_versus_WT_LB	Control	b1683	1.51894	2.2131e-109	sufB	Posttranslational modification, protein turnover, chaperones
BaeR_KO_LB_versus_WT_LB	Control	b1684	2.07938	8.5378e-20	sufA	Function unknown
BaeR_KO_LB_versus_WT_LB	Control	b1717	1.6424	4.68756e-08	rpmI	No COG Annotation
BaeR_KO_LB_versus_WT_LB	Control	b1737	1.57754	1.59154e-05	chbC	Carbohydrate transport and metabolism
BaeR_KO_LB_versus_WT_LB	Control	b1742	-1.95796	3.02481e-06	ves	Function unknown
BaeR_KO_LB_versus_WT_LB	Control	b1747	2.28916	0.000501394	astA	Amino acid transport and metabolism
BaeR_KO_LB_versus_WT_LB	Control	b1748	2.43849	1.974e-09	astC	No COG Annotation
BaeR_KO_LB_versus_WT_LB	Control	b1779	-1.69471	1.97644e-110	gapA	Carbohydrate transport and metabolism
BaeR_KO_LB_versus_WT_LB	Control	b1783	1.74925	1.49759e-98	yeaG	Signal transduction mechanisms
BaeR_KO_LB_versus_WT_LB	Control	b1784	1.9296	2.02012e-211	yeaH	Function unknown
BaeR_KO_LB_versus_WT_LB	Control	b1817	1.92269	9.98451e-123	manX	Carbohydrate transport and metabolism
BaeR_KO_LB_versus_WT_LB	Control	b1818	1.569	1.31936e-144	manY	Carbohydrate transport and metabolism
BaeR_KO_LB_versus_WT_LB	Control	b1824	1.61099	0.00452814	yobF	No COG Annotation
BaeR_KO_LB_versus_WT_LB	Control	b1826	3.72377	0.0315983	mgrB	No COG Annotation
BaeR_KO_LB_versus_WT_LB	Control	b1836	1.77832	6.64559e-27	yebV	Function unknown
BaeR_KO_LB_versus_WT_LB	Control	b1837	1.54957	0.00937799	yebW	Function unknown
BaeR_KO_LB_versus_WT_LB	Control	b1849	-1.61936	0.0037011	purT	Nucleotide transport and metabolism
BaeR_KO_LB_versus_WT_LB	Control	b1873	-2.24082	0.0075561	torY	Energy production and conversion
BaeR_KO_LB_versus_WT_LB	Control	b1878	-6.88072	4.01157e-05	flhE	Cell motility
BaeR_KO_LB_versus_WT_LB	Control	b1879	-2.43449	1.05075e-35	flhA	Cell motility
BaeR_KO_LB_versus_WT_LB	Control	b1880	-3.46255	1.03001e-21	flhB	Cell motility
BaeR_KO_LB_versus_WT_LB	Control	b1881	-3.09999	3.5492e-61	cheZ	Signal transduction mechanisms
BaeR_KO_LB_versus_WT_LB	Control	b1882	-2.24114	2.89184e-14	cheY	Signal transduction mechanisms
BaeR_KO_LB_versus_WT_LB	Control	b1883	-2.62012	1.04425e-27	cheB	Signal transduction mechanisms
BaeR_KO_LB_versus_WT_LB	Control	b1884	-2.37992	2.25306e-19	cheR	Cell motility
BaeR_KO_LB_versus_WT_LB	Control	b1885	-2.41945	1.01628e-57	tap	No COG Annotation
BaeR_KO_LB_versus_WT_LB	Control	b1886	-2.19215	5.08724e-93	tar	No COG Annotation
BaeR_KO_LB_versus_WT_LB	Control	b1887	-2.94391	6.67785e-46	cheW	Cell motility
BaeR_KO_LB_versus_WT_LB	Control	b1888	-3.19772	2.3231e-141	cheA	Signal transduction mechanisms
BaeR_KO_LB_versus_WT_LB	Control	b1889	-2.40915	3.97151e-36	motB	Cell motility
BaeR_KO_LB_versus_WT_LB	Control	b1890	-2.26767	1.00483e-35	motA	Cell motility
BaeR_KO_LB_versus_WT_LB	Control	b1891	-1.93762	1.63724e-12	flhC	Transcription
BaeR_KO_LB_versus_WT_LB	Control	b1892	-1.74917	1.38851e-05	flhD	Transcription
BaeR_KO_LB_versus_WT_LB	Control	b1900	1.56854	6.55122e-14	araG	No COG Annotation
BaeR_KO_LB_versus_WT_LB	Control	b1901	2.12732	2.79528e-32	araF	Carbohydrate transport and metabolism
BaeR_KO_LB_versus_WT_LB	Control	b1904	-2.74009	3.95664e-10	yecR	Function unknown
BaeR_KO_LB_versus_WT_LB	Control	b1922	-2.46755	3.34506e-62	fliA	Transcription
BaeR_KO_LB_versus_WT_LB	Control	b1923	-2.77412	1.84425e-299	fliC	Cell motility
BaeR_KO_LB_versus_WT_LB	Control	b1924	-1.52242	3.64824e-27	fliD	Cell motility
BaeR_KO_LB_versus_WT_LB	Control	b1925	-1.85492	2.33005e-09	fliS	Cell motility
BaeR_KO_LB_versus_WT_LB	Control	b1926	-2.00647	0.000434258	fliT	Transcription
BaeR_KO_LB_versus_WT_LB	Control	b1937	-3.78827	3.11232e-09	fliE	Cell motility
BaeR_KO_LB_versus_WT_LB	Control	b1938	-3.43824	2.2513e-97	fliF	Cell motility
BaeR_KO_LB_versus_WT_LB	Control	b1939	-3.62419	7.48624e-60	fliG	Cell motility
BaeR_KO_LB_versus_WT_LB	Control	b1940	-4.07065	7.39289e-27	fliH	Cell motility
BaeR_KO_LB_versus_WT_LB	Control	b1941	-4.31121	1.0605e-44	fliI	Cell motility
BaeR_KO_LB_versus_WT_LB	Control	b1942	-3.86785	1.92421e-09	fliJ	Cell motility
BaeR_KO_LB_versus_WT_LB	Control	b1943	-3.40111	4.93943e-27	fliK	Cell motility
BaeR_KO_LB_versus_WT_LB	Control	b1944	-3.18281	1.86521e-28	fliL	Cell motility
BaeR_KO_LB_versus_WT_LB	Control	b1945	-3.3611	9.92341e-70	fliM	Cell motility
BaeR_KO_LB_versus_WT_LB	Control	b1946	-3.13286	1.83654e-19	fliN	Cell motility
BaeR_KO_LB_versus_WT_LB	Control	b1947	-2.42798	0.00143644	fliO	Cell motility
BaeR_KO_LB_versus_WT_LB	Control	b1948	-3.05598	1.00753e-07	fliP	Cell motility
BaeR_KO_LB_versus_WT_LB	Control	b1950	-5.78398	0.000523205	fliR	Cell motility
BaeR_KO_LB_versus_WT_LB	Control	b1957	3.1768	2.24374e-08	yodC	Function unknown
BaeR_KO_LB_versus_WT_LB	Control	b1968	-1.79188	6.32898e-13	yedV	Signal transduction mechanisms
BaeR_KO_LB_versus_WT_LB	Control	b1983	-1.97697	7.20674e-21	yeeN	Transcription
BaeR_KO_LB_versus_WT_LB	Control	b2012	-2.4935	6.36488e-08	yeeD	No COG Annotation
BaeR_KO_LB_versus_WT_LB	Control	b2079	-8.85764	6.21369e-09	baeR	Signal transduction mechanisms
BaeR_KO_LB_versus_WT_LB	Control	b2146	1.79109	1.49717e-91	preT	Amino acid transport and metabolism
BaeR_KO_LB_versus_WT_LB	Control	b2147	1.64975	4.64255e-224	preA	Nucleotide transport and metabolism
BaeR_KO_LB_versus_WT_LB	Control	b2175	-1.52275	1.40856e-25	mepS	Cell wall/membrane/envelope biogenesis
BaeR_KO_LB_versus_WT_LB	Control	b2181	1.97032	1.29786e-08	yejG	Function unknown
BaeR_KO_LB_versus_WT_LB	Control	b2207	4.36058	0.0134244	napD	No COG Annotation
BaeR_KO_LB_versus_WT_LB	Control	b2239	-1.72909	3.76604e-70	glpQ	Energy production and conversion
BaeR_KO_LB_versus_WT_LB	Control	b2240	-1.88871	7.48666e-40	glpT	No COG Annotation
BaeR_KO_LB_versus_WT_LB	Control	b2243	-1.54297	1.6022e-05	glpC	Energy production and conversion
BaeR_KO_LB_versus_WT_LB	Control	b2273	-1.89803	0.0352389	yfbN	Function unknown
BaeR_KO_LB_versus_WT_LB	Control	b2342	1.76665	1.04093e-13	fadI	Lipid transport and metabolism
BaeR_KO_LB_versus_WT_LB	Control	b2349	-2.15994	1.59861e-22	intS	No COG Annotation
BaeR_KO_LB_versus_WT_LB	Control	b2351	-1.66432	1.54892e-38	gtrB	No COG Annotation
BaeR_KO_LB_versus_WT_LB	Control	b2352	-2.67099	9.77064e-17	gtrS	No COG Annotation
BaeR_KO_LB_versus_WT_LB	Control	b2393	-2.10043	2.33607e-98	nupC	Nucleotide transport and metabolism
BaeR_KO_LB_versus_WT_LB	Control	b2448	2.27555	0.00329395	yffQ	No COG Annotation
BaeR_KO_LB_versus_WT_LB	Control	b2476	-1.7032	1.03872e-16	purC	Nucleotide transport and metabolism
BaeR_KO_LB_versus_WT_LB	Control	b2496	-1.62962	4.77117e-15	hda	Replication, recombination and repair
BaeR_KO_LB_versus_WT_LB	Control	b2528	1.636	1.05314e-05	iscA	No COG Annotation
BaeR_KO_LB_versus_WT_LB	Control	b2535	1.77918	2.82838e-119	csiE	No COG Annotation
BaeR_KO_LB_versus_WT_LB	Control	b2539	1.91404	0.0431859	hcaF	No COG Annotation
BaeR_KO_LB_versus_WT_LB	Control	b2579	-3.04546	9.7983e-79	grcA	Function unknown
BaeR_KO_LB_versus_WT_LB	Control	b2599	2.78409	9.44661e-193	pheA	Amino acid transport and metabolism
BaeR_KO_LB_versus_WT_LB	Control	b2666	2.90201	0.00369898	yqaE	Function unknown
BaeR_KO_LB_versus_WT_LB	Control	b2669	-1.99985	1.45194e-21	stpA	Replication, recombination and repair
BaeR_KO_LB_versus_WT_LB	Control	b2684	-2.0052	2.80687e-70	mprA	Transcription
BaeR_KO_LB_versus_WT_LB	Control	b2704	-2.07984	7.16702e-42	srlB	Carbohydrate transport and metabolism
BaeR_KO_LB_versus_WT_LB	Control	b2705	-2.37593	6.81214e-26	srlD	Energy production and conversion
BaeR_KO_LB_versus_WT_LB	Control	b2726	4.08996	0.000842917	hypA	Posttranslational modification, protein turnover, chaperones
BaeR_KO_LB_versus_WT_LB	Control	b2728	2.32849	3.84169e-05	hypC	Posttranslational modification, protein turnover, chaperones
BaeR_KO_LB_versus_WT_LB	Control	b2763	-1.89301	8.76843e-14	cysI	Inorganic ion transport and metabolism
BaeR_KO_LB_versus_WT_LB	Control	b2774	1.74868	0.0319596	ygcW	No COG Annotation
BaeR_KO_LB_versus_WT_LB	Control	b2800	1.58535	7.30363e-05	fucA	Carbohydrate transport and metabolism
BaeR_KO_LB_versus_WT_LB	Control	b2809	1.66733	8.5681e-20	ygdI	Function unknown
BaeR_KO_LB_versus_WT_LB	Control	b2838	7.87114	1.33758e-182	lysA	Amino acid transport and metabolism
BaeR_KO_LB_versus_WT_LB	Control	b2866	1.5265	1.2434e-37	xdhA	No COG Annotation
BaeR_KO_LB_versus_WT_LB	Control	b2867	1.61103	7.18582e-10	xdhB	No COG Annotation
BaeR_KO_LB_versus_WT_LB	Control	b2870	2.95453	6.63702e-89	ygeW	Amino acid transport and metabolism
BaeR_KO_LB_versus_WT_LB	Control	b2871	2.57346	1.32354e-36	ygeX	Amino acid transport and metabolism
BaeR_KO_LB_versus_WT_LB	Control	b2873	2.53064	7.91114e-11	hyuA	No COG Annotation
BaeR_KO_LB_versus_WT_LB	Control	b2875	1.69209	2.00472e-58	yqeB	Posttranslational modification, protein turnover, chaperones
BaeR_KO_LB_versus_WT_LB	Control	b2876	1.87855	3.31425e-38	yqeC	Function unknown
BaeR_KO_LB_versus_WT_LB	Control	b2878	3.40798	2.79118e-201	ygfK	Energy production and conversion
BaeR_KO_LB_versus_WT_LB	Control	b2879	2.44438	2.0446e-34	ssnA	Nucleotide transport and metabolism
BaeR_KO_LB_versus_WT_LB	Control	b2880	1.62746	5.79685e-07	ygfM	Energy production and conversion
BaeR_KO_LB_versus_WT_LB	Control	b2887	2.61528	4.98641e-16	ygfT	Energy production and conversion
BaeR_KO_LB_versus_WT_LB	Control	b2888	3.71886	1.55381e-10	uacT	Nucleotide transport and metabolism
BaeR_KO_LB_versus_WT_LB	Control	b3020	-1.97823	2.57666e-64	ygiS	No COG Annotation
BaeR_KO_LB_versus_WT_LB	Control	b3049	2.11135	3.01698e-16	glgS	Carbohydrate transport and metabolism
BaeR_KO_LB_versus_WT_LB	Control	b3055	-2.1844	2.72719e-33	ygiM	Signal transduction mechanisms
BaeR_KO_LB_versus_WT_LB	Control	b3072	-1.56318	3.30434e-21	aer	Signal transduction mechanisms
BaeR_KO_LB_versus_WT_LB	Control	b3078	1.92777	0.00119366	ygjI	Amino acid transport and metabolism
BaeR_KO_LB_versus_WT_LB	Control	b3091	2.84076	1.04723e-149	uxaA	No COG Annotation
BaeR_KO_LB_versus_WT_LB	Control	b3092	2.6761	2.58965e-130	uxaC	Carbohydrate transport and metabolism
BaeR_KO_LB_versus_WT_LB	Control	b3093	2.28597	1.35186e-79	exuT	Carbohydrate transport and metabolism
BaeR_KO_LB_versus_WT_LB	Control	b3107	3.72255	0.0341253	yhaL	Function unknown
BaeR_KO_LB_versus_WT_LB	Control	b3114	-2.01353	3.32836e-05	tdcE	Energy production and conversion
BaeR_KO_LB_versus_WT_LB	Control	b3115	-3.36184	1.40038e-15	tdcD	Energy production and conversion
BaeR_KO_LB_versus_WT_LB	Control	b3116	-2.74214	2.41205e-28	tdcC	Amino acid transport and metabolism
BaeR_KO_LB_versus_WT_LB	Control	b3117	-3.60133	4.82605e-56	tdcB	Amino acid transport and metabolism
BaeR_KO_LB_versus_WT_LB	Control	b3120	-3.56215	0.0149983	yhaB	No COG Annotation
BaeR_KO_LB_versus_WT_LB	Control	b3121	-2.31868	0.0299506	yhaC	No COG Annotation
BaeR_KO_LB_versus_WT_LB	Control	b3127	1.73515	9.0919e-08	garP	Carbohydrate transport and metabolism
BaeR_KO_LB_versus_WT_LB	Control	b3133	1.62016	0.0011674	agaV	Carbohydrate transport and metabolism
BaeR_KO_LB_versus_WT_LB	Control	b3221	2.11989	9.71913e-68	yhcH	Carbohydrate transport and metabolism
BaeR_KO_LB_versus_WT_LB	Control	b3222	2.56685	8.0381e-78	nanK	Carbohydrate transport and metabolism
BaeR_KO_LB_versus_WT_LB	Control	b3223	3.2609	1.27342e-127	nanE	Carbohydrate transport and metabolism
BaeR_KO_LB_versus_WT_LB	Control	b3224	3.45623	0	nanT	Carbohydrate transport and metabolism
BaeR_KO_LB_versus_WT_LB	Control	b3225	3.04753	3.95668e-297	nanA	Energy production and conversion
BaeR_KO_LB_versus_WT_LB	Control	b3238	-1.59156	0.00191683	yhcN	Function unknown
BaeR_KO_LB_versus_WT_LB	Control	b3299	3.62129	0.0414744	rpmJ	No COG Annotation
BaeR_KO_LB_versus_WT_LB	Control	b3347	-1.54573	7.13178e-44	fkpA	Posttranslational modification, protein turnover, chaperones
BaeR_KO_LB_versus_WT_LB	Control	b3361	1.56626	2.65772e-55	fic	Cell cycle control, cell division, chromosome partitioning
BaeR_KO_LB_versus_WT_LB	Control	b3362	3.67478	2.25789e-05	yhfG	No COG Annotation
BaeR_KO_LB_versus_WT_LB	Control	b3370	1.63752	0.0251237	frlA	Amino acid transport and metabolism
BaeR_KO_LB_versus_WT_LB	Control	b3408	2.21052	0.00045692	feoA	Inorganic ion transport and metabolism
BaeR_KO_LB_versus_WT_LB	Control	b3418	1.68641	5.0801e-169	malT	Transcription
BaeR_KO_LB_versus_WT_LB	Control	b3457	1.64348	0.0222035	livH	Amino acid transport and metabolism
BaeR_KO_LB_versus_WT_LB	Control	b3458	1.69918	1.25296e-05	livK	Amino acid transport and metabolism
BaeR_KO_LB_versus_WT_LB	Control	b3491	2.36738	2.46352e-68	yhiM	No COG Annotation
BaeR_KO_LB_versus_WT_LB	Control	b3494	2.41982	9.9689e-09	uspB	Function unknown
BaeR_KO_LB_versus_WT_LB	Control	b3507	1.59072	4.38847e-16	dctR	No COG Annotation
BaeR_KO_LB_versus_WT_LB	Control	b3512	1.63894	0.0220138	gadE	Transcription
BaeR_KO_LB_versus_WT_LB	Control	b3517	2.24425	3.32905e-116	gadA	Amino acid transport and metabolism
BaeR_KO_LB_versus_WT_LB	Control	b3525	-2.42838	1.25566e-23	yhjH	Signal transduction mechanisms
BaeR_KO_LB_versus_WT_LB	Control	b3535	1.99344	0.0303684	yhjR	Function unknown
BaeR_KO_LB_versus_WT_LB	Control	b3537	3.73722	0.0329708	bcsF	Cell wall/membrane/envelope biogenesis
BaeR_KO_LB_versus_WT_LB	Control	b3540	2.52074	8.70311e-17	dppF	No COG Annotation
BaeR_KO_LB_versus_WT_LB	Control	b3541	1.61762	1.73628e-11	dppD	Defense mechanisms
BaeR_KO_LB_versus_WT_LB	Control	b3542	2.28082	1.02606e-13	dppC	Amino acid transport and metabolism
BaeR_KO_LB_versus_WT_LB	Control	b3543	3.44203	7.55455e-20	dppB	No COG Annotation
BaeR_KO_LB_versus_WT_LB	Control	b3544	2.40214	2.5322e-129	dppA	Amino acid transport and metabolism
BaeR_KO_LB_versus_WT_LB	Control	b3556	1.87289	7.03668e-06	cspA	No COG Annotation
BaeR_KO_LB_versus_WT_LB	Control	b3566	2.11548	5.44854e-27	xylF	Carbohydrate transport and metabolism
BaeR_KO_LB_versus_WT_LB	Control	b3571	1.6354	4.69806e-16	malS	Carbohydrate transport and metabolism
BaeR_KO_LB_versus_WT_LB	Control	b3588	2.22783	3.86188e-113	aldB	No COG Annotation
BaeR_KO_LB_versus_WT_LB	Control	b3603	1.77339	1.45395e-11	lldP	No COG Annotation
BaeR_KO_LB_versus_WT_LB	Control	b3622	-1.8143	1.57946e-19	waaL	Cell wall/membrane/envelope biogenesis
BaeR_KO_LB_versus_WT_LB	Control	b3636	1.73278	0.00137256	rpmG	No COG Annotation
BaeR_KO_LB_versus_WT_LB	Control	b3646	-1.56178	1.10188e-10	yicG	Function unknown
BaeR_KO_LB_versus_WT_LB	Control	b3670	1.95501	0.000154321	ilvN	Amino acid transport and metabolism
BaeR_KO_LB_versus_WT_LB	Control	b3676	2.19314	0.0102682	yidH	Function unknown
BaeR_KO_LB_versus_WT_LB	Control	b3687	-1.63246	4.54622e-17	ibpA	Posttranslational modification, protein turnover, chaperones
BaeR_KO_LB_versus_WT_LB	Control	b3708	1.90033	5.27374e-23	tnaA	Amino acid transport and metabolism
BaeR_KO_LB_versus_WT_LB	Control	b3709	1.94992	4.28922e-64	tnaB	Amino acid transport and metabolism
BaeR_KO_LB_versus_WT_LB	Control	b3716	2.09043	0.0307263	cbrB	Function unknown
BaeR_KO_LB_versus_WT_LB	Control	b3744	2.20356	6.99194e-29	asnA	Amino acid transport and metabolism
BaeR_KO_LB_versus_WT_LB	Control	b3748	1.72456	4.84405e-12	rbsD	Carbohydrate transport and metabolism
BaeR_KO_LB_versus_WT_LB	Control	b3766	3.93363	0.0418502	ilvL	No COG Annotation
BaeR_KO_LB_versus_WT_LB	Control	b3777_2	1.63754	0.000301977	yifN_2	No COG Annotation
BaeR_KO_LB_versus_WT_LB	Control	b3846	2.02189	2.00973e-07	fadB	Lipid transport and metabolism
BaeR_KO_LB_versus_WT_LB	Control	b3906	1.55567	0.0015658	rhaR	Transcription
BaeR_KO_LB_versus_WT_LB	Control	b3926	-1.65385	4.93413e-42	glpK	Energy production and conversion
BaeR_KO_LB_versus_WT_LB	Control	b3936	2.16846	6.0046e-08	rpmE	Translation, ribosomal structure and biogenesis
BaeR_KO_LB_versus_WT_LB	Control	b3947	1.72492	4.12376e-13	frwA	Carbohydrate transport and metabolism
BaeR_KO_LB_versus_WT_LB	Control	b4002	-4.25878	1.76535e-24	zraP	Inorganic ion transport and metabolism
BaeR_KO_LB_versus_WT_LB	Control	b4014	1.5991	1.23891e-75	aceB	Energy production and conversion
BaeR_KO_LB_versus_WT_LB	Control	b4015	1.95616	1.82067e-87	aceA	Energy production and conversion
BaeR_KO_LB_versus_WT_LB	Control	b4016	1.62807	4.6988e-29	aceK	Signal transduction mechanisms
BaeR_KO_LB_versus_WT_LB	Control	b4032	3.619	6.32323e-80	malG	Carbohydrate transport and metabolism
BaeR_KO_LB_versus_WT_LB	Control	b4033	3.82276	8.05778e-183	malF	Carbohydrate transport and metabolism
BaeR_KO_LB_versus_WT_LB	Control	b4034	2.87919	5.44328e-176	malE	Carbohydrate transport and metabolism
BaeR_KO_LB_versus_WT_LB	Control	b4035	3.56711	2.90905e-130	malK	Carbohydrate transport and metabolism
BaeR_KO_LB_versus_WT_LB	Control	b4036	3.31894	9.19576e-224	lamB	Carbohydrate transport and metabolism
BaeR_KO_LB_versus_WT_LB	Control	b4037	3.99064	7.02091e-130	malM	Carbohydrate transport and metabolism
BaeR_KO_LB_versus_WT_LB	Control	b4045	2.31347	6.61161e-75	yjbJ	Function unknown
BaeR_KO_LB_versus_WT_LB	Control	b4069	2.35241	2.7968e-25	acs	Lipid transport and metabolism
BaeR_KO_LB_versus_WT_LB	Control	b4070	2.01013	4.82605e-56	nrfA	Energy production and conversion
BaeR_KO_LB_versus_WT_LB	Control	b4071	2.11117	8.50242e-14	nrfB	Energy production and conversion
BaeR_KO_LB_versus_WT_LB	Control	b4072	1.57057	1.48778e-07	nrfC	Energy production and conversion
BaeR_KO_LB_versus_WT_LB	Control	b4110	-1.62912	7.28541e-11	yjcZ	Function unknown
BaeR_KO_LB_versus_WT_LB	Control	b4116	-2.53679	2.05235e-37	adiY	Transcription
BaeR_KO_LB_versus_WT_LB	Control	b4117	-1.51301	1.71858e-10	adiA	No COG Annotation
BaeR_KO_LB_versus_WT_LB	Control	b4119	2.08257	3.10633e-91	melA	Carbohydrate transport and metabolism
BaeR_KO_LB_versus_WT_LB	Control	b4120	2.01564	3.71928e-25	melB	Carbohydrate transport and metabolism
BaeR_KO_LB_versus_WT_LB	Control	b4130	-1.99854	8.37032e-50	dtpC	No COG Annotation
BaeR_KO_LB_versus_WT_LB	Control	b4131	-1.64876	0.000249769	cadA	No COG Annotation
BaeR_KO_LB_versus_WT_LB	Control	b4132	-1.86502	4.36513e-05	cadB	No COG Annotation
BaeR_KO_LB_versus_WT_LB	Control	b4187	1.54719	1.06099e-72	aidB	Lipid transport and metabolism
BaeR_KO_LB_versus_WT_LB	Control	b4188	3.05546	3.38519e-34	yjfN	Function unknown
BaeR_KO_LB_versus_WT_LB	Control	b4189	2.18372	1.59371e-77	bsmA	No COG Annotation
BaeR_KO_LB_versus_WT_LB	Control	b4194	2.8138	0.0353587	ulaB	Carbohydrate transport and metabolism
BaeR_KO_LB_versus_WT_LB	Control	b4202	2.22968	1.33653e-10	rpsR	No COG Annotation
BaeR_KO_LB_versus_WT_LB	Control	b4224	2.00891	0.00177027	chpS	No COG Annotation
BaeR_KO_LB_versus_WT_LB	Control	b4227	1.59589	9.46116e-33	ytfQ	Carbohydrate transport and metabolism
BaeR_KO_LB_versus_WT_LB	Control	b4279	1.87414	1.84947e-20	yjhB	Carbohydrate transport and metabolism
BaeR_KO_LB_versus_WT_LB	Control	b4294	1.66111	0.0166882	insA	No COG Annotation
BaeR_KO_LB_versus_WT_LB	Control	b4301	2.01334	3.57002e-05	sgcE	Carbohydrate transport and metabolism
BaeR_KO_LB_versus_WT_LB	Control	b4302	1.68509	0.00115009	sgcA	Carbohydrate transport and metabolism
BaeR_KO_LB_versus_WT_LB	Control	b4304	1.68891	2.69583e-09	sgcC	Carbohydrate transport and metabolism
BaeR_KO_LB_versus_WT_LB	Control	b4305	2.04664	1.28505e-12	sgcX	Amino acid transport and metabolism
BaeR_KO_LB_versus_WT_LB	Control	b4310	1.68209	4.14917e-39	nanM	Function unknown
BaeR_KO_LB_versus_WT_LB	Control	b4311	5.45219	3.55539e-34	nanC	Carbohydrate transport and metabolism
BaeR_KO_LB_versus_WT_LB	Control	b4322	1.73896	2.98244e-44	uxuA	Carbohydrate transport and metabolism
BaeR_KO_LB_versus_WT_LB	Control	b4345	-1.63921	2.56021e-05	mcrC	Defense mechanisms
BaeR_KO_LB_versus_WT_LB	Control	b4353	2.42807	0.0307263	yjiX	Function unknown
BaeR_KO_LB_versus_WT_LB	Control	b4354	-2.00294	1.51815e-19	yjiY	Signal transduction mechanisms
BaeR_KO_LB_versus_WT_LB	Control	b4355	-1.84812	6.16826e-27	tsr	Cell motility
BaeR_KO_LB_versus_WT_LB	Control	b4411	2.84792	0.000793678	ecnB	Function unknown
BaeR_KO_LB_versus_WT_LB	Control	b4488_2	1.9014	7.44938e-05	ilvG_2	No COG Annotation
BaeR_KO_LB_versus_WT_LB	Control	b4515	3.00603	0.000113793	cydX	No COG Annotation
BaeR_KO_LB_versus_WT_LB	Control	b4518	2.75593	9.14857e-13	ymdF	Function unknown
BaeR_KO_LB_versus_WT_LB	Control	b4539	2.58264	2.37052e-06	yoeB	Function unknown
BaeR_KO_LB_versus_WT_LB	Control	b4547	3.17714	1.48408e-09	ypfN	Function unknown
BaeR_KO_LB_versus_WT_LB	Control	b4554	2.45491	4.02082e-26	yibT	Function unknown
BaeR_KO_LB_versus_WT_LB	Control	b4559	4.51888	0.0328846	ghoT	No COG Annotation
BaeR_KO_LB_versus_WT_LB	Control	b4565	2.66412	0.0181802	sgcB	Carbohydrate transport and metabolism
BaeR_KO_LB_versus_WT_LB	Control	b4568	3.58596	2.8774e-10	ytjA	No COG Annotation
BaeR_KO_LB_versus_WT_LB	Control	b4582_2	2.00675	0.0314176	yoeA_2	No COG Annotation
BaeR_KO_LB_versus_WT_LB	Control	b4595	1.74155	0.000405346	yciY	Function unknown
BaeR_KO_LB_versus_WT_LB	Control	b4633	3.09076	0.0185351	xisD	No COG Annotation
BaeR_KO_LB_versus_WT_LB	Control	b4658_2	1.62939	0.0180481	yghX_2	No COG Annotation

## Sheet: CpxR
Comparison	Condition	locus_tag	log2_fold_change	p_adj	gene_name	cog
CpxR_KO_EtOH_versus_WT_EtOH	Induction	b0007	2.08402	2.9726e-15	yaaJ	Amino acid transport and metabolism
CpxR_KO_EtOH_versus_WT_EtOH	Induction	b0019	1.74556	8.24448e-40	nhaA	Inorganic ion transport and metabolism
CpxR_KO_EtOH_versus_WT_EtOH	Induction	b0034	3.89281	1.08137e-168	caiF	Transcription
CpxR_KO_EtOH_versus_WT_EtOH	Induction	b0040	1.56416	0.00739047	caiT	Inorganic ion transport and metabolism
CpxR_KO_EtOH_versus_WT_EtOH	Induction	b0113	-2.10463	3.25355e-58	pdhR	Transcription
CpxR_KO_EtOH_versus_WT_EtOH	Induction	b0114	-1.94748	6.1642e-109	aceE	Energy production and conversion
CpxR_KO_EtOH_versus_WT_EtOH	Induction	b0115	-1.81926	2.05184e-117	aceF	Energy production and conversion
CpxR_KO_EtOH_versus_WT_EtOH	Induction	b0116	-1.55719	2.10289e-67	lpd	Energy production and conversion
CpxR_KO_EtOH_versus_WT_EtOH	Induction	b0126	-2.17178	5.95882e-58	can	Inorganic ion transport and metabolism
CpxR_KO_EtOH_versus_WT_EtOH	Induction	b0135	1.88262	6.84701e-05	yadC	Intracellular trafficking, secretion, and vesicular transport
CpxR_KO_EtOH_versus_WT_EtOH	Induction	b0150	1.78147	2.06811e-89	fhuA	Inorganic ion transport and metabolism
CpxR_KO_EtOH_versus_WT_EtOH	Induction	b0156	-2.30329	2.489e-40	erpA	Energy production and conversion
CpxR_KO_EtOH_versus_WT_EtOH	Induction	b0161	-2.52479	5.62165e-73	degP	No COG Annotation
CpxR_KO_EtOH_versus_WT_EtOH	Induction	b0178	2.1475	6.77173e-131	skp	Cell wall/membrane/envelope biogenesis
CpxR_KO_EtOH_versus_WT_EtOH	Induction	b0281	-2.3823	3.06268e-75	intF	Replication, recombination and repair
CpxR_KO_EtOH_versus_WT_EtOH	Induction	b0287	3.62482	1.36586e-124	yagU	Function unknown
CpxR_KO_EtOH_versus_WT_EtOH	Induction	b0306	2.74244	1.54995e-57	ykgE	Energy production and conversion
CpxR_KO_EtOH_versus_WT_EtOH	Induction	b0307	2.43056	1.38477e-117	ykgF	Energy production and conversion
CpxR_KO_EtOH_versus_WT_EtOH	Induction	b0308	2.15842	3.17231e-18	ykgG	Function unknown
CpxR_KO_EtOH_versus_WT_EtOH	Induction	b0313	-1.98975	1.20281e-17	betI	Transcription
CpxR_KO_EtOH_versus_WT_EtOH	Induction	b0318	2.1745	3.35402e-08	yahD	Transcription
CpxR_KO_EtOH_versus_WT_EtOH	Induction	b0319	3.02819	0.0346363	yahE	Function unknown
CpxR_KO_EtOH_versus_WT_EtOH	Induction	b0320	1.73061	0.000344092	yahF	Energy production and conversion
CpxR_KO_EtOH_versus_WT_EtOH	Induction	b0330	-2.39851	9.1489e-05	prpR	Transcription
CpxR_KO_EtOH_versus_WT_EtOH	Induction	b0331	-3.54295	0.0484062	prpB	Carbohydrate transport and metabolism
CpxR_KO_EtOH_versus_WT_EtOH	Induction	b0346	-1.92127	1.03056e-11	mhpR	No COG Annotation
CpxR_KO_EtOH_versus_WT_EtOH	Induction	b0375	3.71122	0.0484062	yaiV	Transcription
CpxR_KO_EtOH_versus_WT_EtOH	Induction	b0384	1.95986	0.000220234	psiF	Function unknown
CpxR_KO_EtOH_versus_WT_EtOH	Induction	b0392	1.51647	0.0246818	ykiA	No COG Annotation
CpxR_KO_EtOH_versus_WT_EtOH	Induction	b0432	-1.88858	2.33175e-59	cyoA	Energy production and conversion
CpxR_KO_EtOH_versus_WT_EtOH	Induction	b0479	1.54563	1.4207e-24	fsr	Inorganic ion transport and metabolism
CpxR_KO_EtOH_versus_WT_EtOH	Induction	b0481	1.62025	1.96619e-07	ybaK	Function unknown
CpxR_KO_EtOH_versus_WT_EtOH	Induction	b0558	5.03391	0.00376403	ybcV	No COG Annotation
CpxR_KO_EtOH_versus_WT_EtOH	Induction	b0559	2.85184	1.43286e-07	ybcW	No COG Annotation
CpxR_KO_EtOH_versus_WT_EtOH	Induction	b0564	3.91542	1.33272e-19	appY	Transcription
CpxR_KO_EtOH_versus_WT_EtOH	Induction	b0584	2.10262	2.18006e-35	fepA	Inorganic ion transport and metabolism
CpxR_KO_EtOH_versus_WT_EtOH	Induction	b0585	5.5246	5.41271e-16	fes	Inorganic ion transport and metabolism
CpxR_KO_EtOH_versus_WT_EtOH	Induction	b0586	4.17666	9.00249e-169	entF	Secondary metabolites biosynthesis, transport and catabolism
CpxR_KO_EtOH_versus_WT_EtOH	Induction	b0588	1.9273	0.000102541	fepC	No COG Annotation
CpxR_KO_EtOH_versus_WT_EtOH	Induction	b0590	2.08931	0.000682477	fepD	Inorganic ion transport and metabolism
CpxR_KO_EtOH_versus_WT_EtOH	Induction	b0591	2.35774	0.000727578	entS	Carbohydrate transport and metabolism
CpxR_KO_EtOH_versus_WT_EtOH	Induction	b0593	3.97495	1.32345e-16	entC	Coenzyme transport and metabolism
CpxR_KO_EtOH_versus_WT_EtOH	Induction	b0594	4.97131	9.03561e-31	entE	Secondary metabolites biosynthesis, transport and catabolism
CpxR_KO_EtOH_versus_WT_EtOH	Induction	b0595	3.14097	5.5955e-39	entB	Secondary metabolites biosynthesis, transport and catabolism
CpxR_KO_EtOH_versus_WT_EtOH	Induction	b0596	2.77934	1.42896e-25	entA	Lipid transport and metabolism
CpxR_KO_EtOH_versus_WT_EtOH	Induction	b0597	2.32781	7.97547e-11	entH	Coenzyme transport and metabolism
CpxR_KO_EtOH_versus_WT_EtOH	Induction	b0613	5.31924	0.0184113	citG	Coenzyme transport and metabolism
CpxR_KO_EtOH_versus_WT_EtOH	Induction	b0614	5.35068	0.00697113	citX	Coenzyme transport and metabolism
CpxR_KO_EtOH_versus_WT_EtOH	Induction	b0615	4.89889	1.04887e-20	citF	Energy production and conversion
CpxR_KO_EtOH_versus_WT_EtOH	Induction	b0616	5.46698	1.33785e-13	citE	Energy production and conversion
CpxR_KO_EtOH_versus_WT_EtOH	Induction	b0617	6.30831	0.0389295	citD	Energy production and conversion
CpxR_KO_EtOH_versus_WT_EtOH	Induction	b0618	8.26753	7.85422e-08	citC	Energy production and conversion
CpxR_KO_EtOH_versus_WT_EtOH	Induction	b0619	1.88448	3.7505e-29	citA	Signal transduction mechanisms
CpxR_KO_EtOH_versus_WT_EtOH	Induction	b0620	1.56121	4.62912e-09	citB	Signal transduction mechanisms
CpxR_KO_EtOH_versus_WT_EtOH	Induction	b0621	4.39716	9.13943e-221	dcuC	Energy production and conversion
CpxR_KO_EtOH_versus_WT_EtOH	Induction	b0622	3.91545	6.17299e-31	pagP	Cell wall/membrane/envelope biogenesis
CpxR_KO_EtOH_versus_WT_EtOH	Induction	b0696	-1.87682	0.0190156	kdpC	Inorganic ion transport and metabolism
CpxR_KO_EtOH_versus_WT_EtOH	Induction	b0697	-1.79592	0.000308193	kdpB	Inorganic ion transport and metabolism
CpxR_KO_EtOH_versus_WT_EtOH	Induction	b0715	3.28221	1.03204e-26	abrB	Function unknown
CpxR_KO_EtOH_versus_WT_EtOH	Induction	b0721	-3.37362	4.54878e-34	sdhC	Energy production and conversion
CpxR_KO_EtOH_versus_WT_EtOH	Induction	b0722	-3.39944	3.14901e-29	sdhD	Energy production and conversion
CpxR_KO_EtOH_versus_WT_EtOH	Induction	b0723	-2.29741	1.60808e-123	sdhA	No COG Annotation
CpxR_KO_EtOH_versus_WT_EtOH	Induction	b0753	-2.13123	1.09322e-08	ybgS	Function unknown
CpxR_KO_EtOH_versus_WT_EtOH	Induction	b0787	2.91477	1.02879e-08	ybhM	Function unknown
CpxR_KO_EtOH_versus_WT_EtOH	Induction	b0799	1.7166	2.76272e-49	dinG	Replication, recombination and repair
CpxR_KO_EtOH_versus_WT_EtOH	Induction	b0800	1.62255	3.83536e-77	ybiB	Cell wall/membrane/envelope biogenesis
CpxR_KO_EtOH_versus_WT_EtOH	Induction	b0804	2.81191	6.83745e-07	ybiX	Function unknown
CpxR_KO_EtOH_versus_WT_EtOH	Induction	b0805	3.73641	1.54126e-28	fiu	Inorganic ion transport and metabolism
CpxR_KO_EtOH_versus_WT_EtOH	Induction	b0810	-1.84697	4.74323e-07	glnP	Amino acid transport and metabolism
CpxR_KO_EtOH_versus_WT_EtOH	Induction	b0821	-1.71996	7.47243e-06	ybiU	Function unknown
CpxR_KO_EtOH_versus_WT_EtOH	Induction	b0823	4.02803	2.94493e-214	ybiW	No COG Annotation
CpxR_KO_EtOH_versus_WT_EtOH	Induction	b0824	4.82313	6.17584e-36	ybiY	Posttranslational modification, protein turnover, chaperones
CpxR_KO_EtOH_versus_WT_EtOH	Induction	b0825	5.06153	0	fsaA	No COG Annotation
CpxR_KO_EtOH_versus_WT_EtOH	Induction	b0834	-1.82938	0.000720853	yliF	Signal transduction mechanisms
CpxR_KO_EtOH_versus_WT_EtOH	Induction	b0836	3.45646	1.63964e-57	bssR	Signal transduction mechanisms
CpxR_KO_EtOH_versus_WT_EtOH	Induction	b0848	1.62125	0.00287665	ybjM	Function unknown
CpxR_KO_EtOH_versus_WT_EtOH	Induction	b0872	2.58877	1.79541e-27	hcr	Energy production and conversion
CpxR_KO_EtOH_versus_WT_EtOH	Induction	b0873	1.68056	3.56666e-27	hcp	Energy production and conversion
CpxR_KO_EtOH_versus_WT_EtOH	Induction	b0875	1.51524	0.00338218	aqpZ	Cell wall/membrane/envelope biogenesis
CpxR_KO_EtOH_versus_WT_EtOH	Induction	b0886	-1.51593	4.28322e-33	cydC	Defense mechanisms
CpxR_KO_EtOH_versus_WT_EtOH	Induction	b0888	-1.74371	6.10977e-54	trxB	Posttranslational modification, protein turnover, chaperones
CpxR_KO_EtOH_versus_WT_EtOH	Induction	b0894	4.40096	0	dmsA	Energy production and conversion
CpxR_KO_EtOH_versus_WT_EtOH	Induction	b0895	4.09826	6.61167e-134	dmsB	Energy production and conversion
CpxR_KO_EtOH_versus_WT_EtOH	Induction	b0896	3.96503	2.39201e-160	dmsC	Function unknown
CpxR_KO_EtOH_versus_WT_EtOH	Induction	b0919	3.44514	2.86942e-294	ycbJ	Function unknown
CpxR_KO_EtOH_versus_WT_EtOH	Induction	b0930	-2.01132	1.18033e-134	asnS	Translation, ribosomal structure and biogenesis
CpxR_KO_EtOH_versus_WT_EtOH	Induction	b0939	4.95825	0.00700319	elfD	Posttranslational modification, protein turnover, chaperones
CpxR_KO_EtOH_versus_WT_EtOH	Induction	b0970	-2.99847	3.8863e-110	yccA	Function unknown
CpxR_KO_EtOH_versus_WT_EtOH	Induction	b0972	4.51905	5.7941e-52	hyaA	No COG Annotation
CpxR_KO_EtOH_versus_WT_EtOH	Induction	b0973	4.05564	1.06972e-74	hyaB	No COG Annotation
CpxR_KO_EtOH_versus_WT_EtOH	Induction	b0974	3.40466	2.12352e-12	hyaC	Energy production and conversion
CpxR_KO_EtOH_versus_WT_EtOH	Induction	b0975	2.1512	1.69481e-11	hyaD	Posttranslational modification, protein turnover, chaperones
CpxR_KO_EtOH_versus_WT_EtOH	Induction	b0976	2.73762	1.13337e-06	hyaE	Transcription
CpxR_KO_EtOH_versus_WT_EtOH	Induction	b0977	3.01902	4.11471e-19	hyaF	Posttranslational modification, protein turnover, chaperones
CpxR_KO_EtOH_versus_WT_EtOH	Induction	b0978	1.61342	1.36382e-14	cbdA	No COG Annotation
CpxR_KO_EtOH_versus_WT_EtOH	Induction	b0992	2.04172	1.75647e-16	yccM	Energy production and conversion
CpxR_KO_EtOH_versus_WT_EtOH	Induction	b1003	2.04762	4.07672e-29	yccJ	Function unknown
CpxR_KO_EtOH_versus_WT_EtOH	Induction	b1004	2.0172	2.16589e-74	wrbA	Function unknown
CpxR_KO_EtOH_versus_WT_EtOH	Induction	b1014	-2.85868	1.26983e-102	putA	Amino acid transport and metabolism
CpxR_KO_EtOH_versus_WT_EtOH	Induction	b1018	1.54503	8.51331e-05	efeO	Inorganic ion transport and metabolism
CpxR_KO_EtOH_versus_WT_EtOH	Induction	b1023	1.94597	0.00160187	pgaB	Cell wall/membrane/envelope biogenesis
CpxR_KO_EtOH_versus_WT_EtOH	Induction	b1025	1.71661	2.1483e-08	ycdT	Signal transduction mechanisms
CpxR_KO_EtOH_versus_WT_EtOH	Induction	b1056	-2.07918	6.06003e-05	yceI	Function unknown
CpxR_KO_EtOH_versus_WT_EtOH	Induction	b1060	1.80767	2.14845e-25	bssS	Signal transduction mechanisms
CpxR_KO_EtOH_versus_WT_EtOH	Induction	b1065	2.34531	2.38974e-34	mdtH	Defense mechanisms
CpxR_KO_EtOH_versus_WT_EtOH	Induction	b1073	-1.54167	0.00386319	flgB	Cell motility
CpxR_KO_EtOH_versus_WT_EtOH	Induction	b1075	-1.69368	4.86483e-08	flgD	Cell motility
CpxR_KO_EtOH_versus_WT_EtOH	Induction	b1102	1.65845	4.64392e-20	fhuE	Inorganic ion transport and metabolism
CpxR_KO_EtOH_versus_WT_EtOH	Induction	b1109	-1.74269	3.77552e-43	ndh	Energy production and conversion
CpxR_KO_EtOH_versus_WT_EtOH	Induction	b1164	-5.42939	0.000669239	ycgZ	Function unknown
CpxR_KO_EtOH_versus_WT_EtOH	Induction	b1165	-6.28301	7.78714e-05	ymgA	Function unknown
CpxR_KO_EtOH_versus_WT_EtOH	Induction	b1166	-4.31857	0.0126075	ariR	Inorganic ion transport and metabolism
CpxR_KO_EtOH_versus_WT_EtOH	Induction	b1167	-4.73453	0.00478731	ymgC	Function unknown
CpxR_KO_EtOH_versus_WT_EtOH	Induction	b1189	-2.50422	1.13573e-135	dadA	Amino acid transport and metabolism
CpxR_KO_EtOH_versus_WT_EtOH	Induction	b1190	-2.06556	1.07416e-51	dadX	Cell wall/membrane/envelope biogenesis
CpxR_KO_EtOH_versus_WT_EtOH	Induction	b1194	-2.83694	0.00383079	ycgR	Cell wall/membrane/envelope biogenesis
CpxR_KO_EtOH_versus_WT_EtOH	Induction	b1196	3.4411	0.000665664	ycgY	No COG Annotation
CpxR_KO_EtOH_versus_WT_EtOH	Induction	b1216	-3.48673	2.10213e-19	chaA	Inorganic ion transport and metabolism
CpxR_KO_EtOH_versus_WT_EtOH	Induction	b1225	2.09504	1.75427e-80	narH	No COG Annotation
CpxR_KO_EtOH_versus_WT_EtOH	Induction	b1226	2.72615	5.29572e-36	narJ	Energy production and conversion
CpxR_KO_EtOH_versus_WT_EtOH	Induction	b1227	3.15442	3.33468e-55	narI	Energy production and conversion
CpxR_KO_EtOH_versus_WT_EtOH	Induction	b1256	2.50619	3.31278e-43	ompW	Cell wall/membrane/envelope biogenesis
CpxR_KO_EtOH_versus_WT_EtOH	Induction	b1307	2.50863	0.0127101	pspD	Posttranslational modification, protein turnover, chaperones
CpxR_KO_EtOH_versus_WT_EtOH	Induction	b1333	1.89515	1.56361e-200	uspE	Signal transduction mechanisms
CpxR_KO_EtOH_versus_WT_EtOH	Induction	b1353	2.55062	0.00031541	sieB	No COG Annotation
CpxR_KO_EtOH_versus_WT_EtOH	Induction	b1375	4.73292	0.00810161	ynaE	No COG Annotation
CpxR_KO_EtOH_versus_WT_EtOH	Induction	b1384	-2.03468	1.70772e-07	feaR	Transcription
CpxR_KO_EtOH_versus_WT_EtOH	Induction	b1415	-2.16106	2.69148e-149	aldA	No COG Annotation
CpxR_KO_EtOH_versus_WT_EtOH	Induction	b1422	-1.63844	4.69039e-08	ydcI	Transcription
CpxR_KO_EtOH_versus_WT_EtOH	Induction	b1447	1.51663	0.000568939	ydcZ	Function unknown
CpxR_KO_EtOH_versus_WT_EtOH	Induction	b1452	1.82638	2.00773e-39	yncE	Function unknown
CpxR_KO_EtOH_versus_WT_EtOH	Induction	b1457	1.61288	0.0166826	ydcD	No COG Annotation
CpxR_KO_EtOH_versus_WT_EtOH	Induction	b1492	2.20685	4.15544e-83	gadC	Amino acid transport and metabolism
CpxR_KO_EtOH_versus_WT_EtOH	Induction	b1493	1.55969	1.68124e-54	gadB	No COG Annotation
CpxR_KO_EtOH_versus_WT_EtOH	Induction	b1495	2.11377	3.56528e-06	yddB	Inorganic ion transport and metabolism
CpxR_KO_EtOH_versus_WT_EtOH	Induction	b1531	-1.61085	7.94624e-12	marA	No COG Annotation
CpxR_KO_EtOH_versus_WT_EtOH	Induction	b1532	-2.42928	9.09309e-05	marB	Inorganic ion transport and metabolism
CpxR_KO_EtOH_versus_WT_EtOH	Induction	b1534	-2.48756	3.16663e-08	ydeE	Carbohydrate transport and metabolism
CpxR_KO_EtOH_versus_WT_EtOH	Induction	b1541	1.91993	0.0283218	ydfZ	Function unknown
CpxR_KO_EtOH_versus_WT_EtOH	Induction	b1549	3.78187	0.00314819	ydfO	No COG Annotation
CpxR_KO_EtOH_versus_WT_EtOH	Induction	b1587	4.62624	1.47297e-99	ynfE	Energy production and conversion
CpxR_KO_EtOH_versus_WT_EtOH	Induction	b1588	2.7227	1.84217e-86	ynfF	Energy production and conversion
CpxR_KO_EtOH_versus_WT_EtOH	Induction	b1589	2.55351	1.04126e-19	ynfG	No COG Annotation
CpxR_KO_EtOH_versus_WT_EtOH	Induction	b1590	2.47815	1.15707e-33	ynfH	No COG Annotation
CpxR_KO_EtOH_versus_WT_EtOH	Induction	b1593	1.73975	8.14468e-27	ynfK	Coenzyme transport and metabolism
CpxR_KO_EtOH_versus_WT_EtOH	Induction	b1657	1.70625	0.00102569	ydhP	Carbohydrate transport and metabolism
CpxR_KO_EtOH_versus_WT_EtOH	Induction	b1669	1.824	0.0004093	ydhT	Function unknown
CpxR_KO_EtOH_versus_WT_EtOH	Induction	b1671	2.4402	0.000175046	ydhX	Energy production and conversion
CpxR_KO_EtOH_versus_WT_EtOH	Induction	b1672	1.90421	2.47656e-05	ydhW	Function unknown
CpxR_KO_EtOH_versus_WT_EtOH	Induction	b1673	4.08701	6.23908e-82	ydhV	Energy production and conversion
CpxR_KO_EtOH_versus_WT_EtOH	Induction	b1674	5.70194	9.01276e-29	ydhY	Energy production and conversion
CpxR_KO_EtOH_versus_WT_EtOH	Induction	b1675	1.66539	0.000530611	ydhZ	Function unknown
CpxR_KO_EtOH_versus_WT_EtOH	Induction	b1679	1.77542	3.24067e-05	sufE	Function unknown
CpxR_KO_EtOH_versus_WT_EtOH	Induction	b1689	1.55349	0.00135014	ydiL	No COG Annotation
CpxR_KO_EtOH_versus_WT_EtOH	Induction	b1690	1.73168	0.0184431	ydiM	Carbohydrate transport and metabolism
CpxR_KO_EtOH_versus_WT_EtOH	Induction	b1707	1.68608	3.12365e-25	ydiV	Signal transduction mechanisms
CpxR_KO_EtOH_versus_WT_EtOH	Induction	b1743	-3.0401	0	spy	Cell motility
CpxR_KO_EtOH_versus_WT_EtOH	Induction	b1750	2.48922	4.92369e-05	ydjX	Function unknown
CpxR_KO_EtOH_versus_WT_EtOH	Induction	b1777	-2.06663	5.99901e-25	yeaC	Function unknown
CpxR_KO_EtOH_versus_WT_EtOH	Induction	b1778	-2.31993	1.08892e-26	msrB	Posttranslational modification, protein turnover, chaperones
CpxR_KO_EtOH_versus_WT_EtOH	Induction	b1782	-1.57213	1.96687e-38	mipA	Cell wall/membrane/envelope biogenesis
CpxR_KO_EtOH_versus_WT_EtOH	Induction	b1786	-1.84595	8.89588e-05	yeaJ	Signal transduction mechanisms
CpxR_KO_EtOH_versus_WT_EtOH	Induction	b1797	-2.50538	0.0246894	yeaR	Inorganic ion transport and metabolism
CpxR_KO_EtOH_versus_WT_EtOH	Induction	b1816	-1.94197	3.30181e-44	yoaE	No COG Annotation
CpxR_KO_EtOH_versus_WT_EtOH	Induction	b1829	-2.02998	1.48764e-138	htpX	Posttranslational modification, protein turnover, chaperones
CpxR_KO_EtOH_versus_WT_EtOH	Induction	b1888	-1.65863	1.03986e-12	cheA	Signal transduction mechanisms
CpxR_KO_EtOH_versus_WT_EtOH	Induction	b1902	1.85557	4.05976e-101	ftnB	Inorganic ion transport and metabolism
CpxR_KO_EtOH_versus_WT_EtOH	Induction	b1924	-1.56309	4.88228e-05	fliD	Cell motility
CpxR_KO_EtOH_versus_WT_EtOH	Induction	b1970	-1.73504	4.32232e-05	hiuH	Nucleotide transport and metabolism
CpxR_KO_EtOH_versus_WT_EtOH	Induction	b2055	4.95585	0.00875878	wcaE	Cell wall/membrane/envelope biogenesis
CpxR_KO_EtOH_versus_WT_EtOH	Induction	b2072	-3.90327	0.0458762	yegK	No COG Annotation
CpxR_KO_EtOH_versus_WT_EtOH	Induction	b2111	3.42879	5.5663e-06	yehD	Function unknown
CpxR_KO_EtOH_versus_WT_EtOH	Induction	b2114	-1.54988	1.20631e-55	metG	Translation, ribosomal structure and biogenesis
CpxR_KO_EtOH_versus_WT_EtOH	Induction	b2141	3.26474	3.1904e-15	yohJ	Function unknown
CpxR_KO_EtOH_versus_WT_EtOH	Induction	b2142	3.42559	1.78068e-45	yohK	Cell wall/membrane/envelope biogenesis
CpxR_KO_EtOH_versus_WT_EtOH	Induction	b2146	2.27022	2.26337e-152	preT	Amino acid transport and metabolism
CpxR_KO_EtOH_versus_WT_EtOH	Induction	b2147	2.19323	0	preA	Nucleotide transport and metabolism
CpxR_KO_EtOH_versus_WT_EtOH	Induction	b2149	-1.53129	7.73657e-29	mglA	No COG Annotation
CpxR_KO_EtOH_versus_WT_EtOH	Induction	b2150	-1.68153	2.76316e-115	mglB	Carbohydrate transport and metabolism
CpxR_KO_EtOH_versus_WT_EtOH	Induction	b2151	-2.47623	3.73162e-51	galS	No COG Annotation
CpxR_KO_EtOH_versus_WT_EtOH	Induction	b2152	-1.52233	8.74025e-07	yeiB	Function unknown
CpxR_KO_EtOH_versus_WT_EtOH	Induction	b2153	-1.59377	2.71616e-47	folE	Coenzyme transport and metabolism
CpxR_KO_EtOH_versus_WT_EtOH	Induction	b2155	2.05029	2.19688e-30	cirA	Inorganic ion transport and metabolism
CpxR_KO_EtOH_versus_WT_EtOH	Induction	b2159	-1.5848	2.05478e-16	nfo	Replication, recombination and repair
CpxR_KO_EtOH_versus_WT_EtOH	Induction	b2181	2.197	1.94577e-08	yejG	Function unknown
CpxR_KO_EtOH_versus_WT_EtOH	Induction	b2263	1.7616	0.00335639	menH	Coenzyme transport and metabolism
CpxR_KO_EtOH_versus_WT_EtOH	Induction	b2292	2.47028	4.21067e-67	yfbS	Inorganic ion transport and metabolism
CpxR_KO_EtOH_versus_WT_EtOH	Induction	b2303	-1.98754	5.96636e-23	folX	Coenzyme transport and metabolism
CpxR_KO_EtOH_versus_WT_EtOH	Induction	b2310	-2.39654	7.71102e-32	argT	No COG Annotation
CpxR_KO_EtOH_versus_WT_EtOH	Induction	b2343	1.77702	1.08417e-17	yfcZ	Function unknown
CpxR_KO_EtOH_versus_WT_EtOH	Induction	b2349	-1.57482	1.07488e-10	intS	No COG Annotation
CpxR_KO_EtOH_versus_WT_EtOH	Induction	b2378	2.1723	1.53928e-10	lpxP	Cell wall/membrane/envelope biogenesis
CpxR_KO_EtOH_versus_WT_EtOH	Induction	b2418	2.02223	4.17176e-105	pdxK	Coenzyme transport and metabolism
CpxR_KO_EtOH_versus_WT_EtOH	Induction	b2468	1.99468	4.29256e-50	aegA	No COG Annotation
CpxR_KO_EtOH_versus_WT_EtOH	Induction	b2470	-1.87796	8.30023e-30	acrD	No COG Annotation
CpxR_KO_EtOH_versus_WT_EtOH	Induction	b2530	-2.35389	2.95571e-141	iscS	No COG Annotation
CpxR_KO_EtOH_versus_WT_EtOH	Induction	b2531	-3.19618	3.62437e-84	iscR	No COG Annotation
CpxR_KO_EtOH_versus_WT_EtOH	Induction	b2537	-2.52814	1.95925e-31	hcaR	Transcription
CpxR_KO_EtOH_versus_WT_EtOH	Induction	b2551	-1.62644	1.77805e-74	glyA	Amino acid transport and metabolism
CpxR_KO_EtOH_versus_WT_EtOH	Induction	b2552	-2.85531	6.33204e-132	hmp	Energy production and conversion
CpxR_KO_EtOH_versus_WT_EtOH	Induction	b2579	2.2018	1.49639e-41	grcA	Function unknown
CpxR_KO_EtOH_versus_WT_EtOH	Induction	b2603	1.65257	9.83227e-10	yfiR	Function unknown
CpxR_KO_EtOH_versus_WT_EtOH	Induction	b2659	-1.83098	2.3739e-05	csiD	Secondary metabolites biosynthesis, transport and catabolism
CpxR_KO_EtOH_versus_WT_EtOH	Induction	b2668	1.54441	1.39764e-10	ygaP	Inorganic ion transport and metabolism
CpxR_KO_EtOH_versus_WT_EtOH	Induction	b2669	-2.69269	1.53157e-28	stpA	Replication, recombination and repair
CpxR_KO_EtOH_versus_WT_EtOH	Induction	b2701	-2.11062	9.35963e-19	mltB	Cell wall/membrane/envelope biogenesis
CpxR_KO_EtOH_versus_WT_EtOH	Induction	b2706	2.41996	1.00934e-28	srlM	Transcription
CpxR_KO_EtOH_versus_WT_EtOH	Induction	b2711	-1.70145	2.33324e-16	norW	Energy production and conversion
CpxR_KO_EtOH_versus_WT_EtOH	Induction	b2726	1.73294	0.00294328	hypA	Posttranslational modification, protein turnover, chaperones
CpxR_KO_EtOH_versus_WT_EtOH	Induction	b2727	2.92453	2.87729e-115	hypB	Transcription
CpxR_KO_EtOH_versus_WT_EtOH	Induction	b2728	3.05111	9.16972e-11	hypC	Posttranslational modification, protein turnover, chaperones
CpxR_KO_EtOH_versus_WT_EtOH	Induction	b2729	2.66962	1.35969e-121	hypD	Posttranslational modification, protein turnover, chaperones
CpxR_KO_EtOH_versus_WT_EtOH	Induction	b2730	2.281	5.18534e-70	hypE	Posttranslational modification, protein turnover, chaperones
CpxR_KO_EtOH_versus_WT_EtOH	Induction	b2741	-2.00021	1.58354e-198	rpoS	Transcription
CpxR_KO_EtOH_versus_WT_EtOH	Induction	b2742	-1.88611	3.41367e-104	nlpD	Cell wall/membrane/envelope biogenesis
CpxR_KO_EtOH_versus_WT_EtOH	Induction	b2761	2.65173	8.31383e-205	ygcB	Replication, recombination and repair
CpxR_KO_EtOH_versus_WT_EtOH	Induction	b2838	-2.56337	4.36178e-28	lysA	Amino acid transport and metabolism
CpxR_KO_EtOH_versus_WT_EtOH	Induction	b2844	-2.91659	5.95579e-64	yqeF	No COG Annotation
CpxR_KO_EtOH_versus_WT_EtOH	Induction	b2847	3.39542	1.17073e-31	yqeI	No COG Annotation
CpxR_KO_EtOH_versus_WT_EtOH	Induction	b2848	3.33427	6.54628e-06	yqeJ	No COG Annotation
CpxR_KO_EtOH_versus_WT_EtOH	Induction	b2866	2.72216	1.07153e-177	xdhA	No COG Annotation
CpxR_KO_EtOH_versus_WT_EtOH	Induction	b2867	2.25804	1.30863e-34	xdhB	No COG Annotation
CpxR_KO_EtOH_versus_WT_EtOH	Induction	b2868	1.92351	1.50949e-18	xdhC	No COG Annotation
CpxR_KO_EtOH_versus_WT_EtOH	Induction	b2870	7.02226	0	ygeW	Amino acid transport and metabolism
CpxR_KO_EtOH_versus_WT_EtOH	Induction	b2871	6.73572	0	ygeX	Amino acid transport and metabolism
CpxR_KO_EtOH_versus_WT_EtOH	Induction	b2872	5.92143	0	ygeY	Amino acid transport and metabolism
CpxR_KO_EtOH_versus_WT_EtOH	Induction	b2873	5.00589	2.05433e-65	hyuA	No COG Annotation
CpxR_KO_EtOH_versus_WT_EtOH	Induction	b2874	1.8361	4.67707e-25	yqeA	Amino acid transport and metabolism
CpxR_KO_EtOH_versus_WT_EtOH	Induction	b2875	1.55084	1.91142e-76	yqeB	Posttranslational modification, protein turnover, chaperones
CpxR_KO_EtOH_versus_WT_EtOH	Induction	b2877	1.95968	9.1856e-55	mocA	Function unknown
CpxR_KO_EtOH_versus_WT_EtOH	Induction	b2878	6.87269	0	ygfK	Energy production and conversion
CpxR_KO_EtOH_versus_WT_EtOH	Induction	b2879	6.53336	5.0101e-235	ssnA	Nucleotide transport and metabolism
CpxR_KO_EtOH_versus_WT_EtOH	Induction	b2880	5.53358	3.18651e-83	ygfM	Energy production and conversion
CpxR_KO_EtOH_versus_WT_EtOH	Induction	b2881	5.49545	0	xdhD	Nucleotide transport and metabolism
CpxR_KO_EtOH_versus_WT_EtOH	Induction	b2882	2.93162	3.81455e-17	xanQ	No COG Annotation
CpxR_KO_EtOH_versus_WT_EtOH	Induction	b2883	1.72894	5.95176e-22	guaD	Nucleotide transport and metabolism
CpxR_KO_EtOH_versus_WT_EtOH	Induction	b2886	2.37221	4.50801e-05	ygfS	Energy production and conversion
CpxR_KO_EtOH_versus_WT_EtOH	Induction	b2887	3.80125	1.69708e-48	ygfT	Energy production and conversion
CpxR_KO_EtOH_versus_WT_EtOH	Induction	b2888	6.01454	1.09397e-44	uacT	Nucleotide transport and metabolism
CpxR_KO_EtOH_versus_WT_EtOH	Induction	b2953	-1.7662	0.000985142	yggU	Function unknown
CpxR_KO_EtOH_versus_WT_EtOH	Induction	b2957	5.27815	8.07253e-90	ansB	Amino acid transport and metabolism
CpxR_KO_EtOH_versus_WT_EtOH	Induction	b2966	2.38157	4.5675e-24	yqgA	Function unknown
CpxR_KO_EtOH_versus_WT_EtOH	Induction	b2980	-2.08474	4.56428e-07	glcC	Transcription
CpxR_KO_EtOH_versus_WT_EtOH	Induction	b2991	1.9134	1.18377e-11	hybF	Posttranslational modification, protein turnover, chaperones
CpxR_KO_EtOH_versus_WT_EtOH	Induction	b2992	1.84025	5.4261e-60	hybE	Posttranslational modification, protein turnover, chaperones
CpxR_KO_EtOH_versus_WT_EtOH	Induction	b2993	1.96561	2.66032e-64	hybD	Posttranslational modification, protein turnover, chaperones
CpxR_KO_EtOH_versus_WT_EtOH	Induction	b2994	1.86884	6.46577e-184	hybC	Energy production and conversion
CpxR_KO_EtOH_versus_WT_EtOH	Induction	b2995	2.08978	1.37336e-141	hybB	Energy production and conversion
CpxR_KO_EtOH_versus_WT_EtOH	Induction	b2996	2.33833	1.44203e-95	hybA	Energy production and conversion
CpxR_KO_EtOH_versus_WT_EtOH	Induction	b2997	2.49087	2.18423e-163	hybO	Energy production and conversion
CpxR_KO_EtOH_versus_WT_EtOH	Induction	b3050	2.04761	3.50218e-08	yqiJ	Function unknown
CpxR_KO_EtOH_versus_WT_EtOH	Induction	b3051	1.95894	4.04981e-13	yqiK	Function unknown
CpxR_KO_EtOH_versus_WT_EtOH	Induction	b3060	3.22647	1.72772e-25	ttdR	Transcription
CpxR_KO_EtOH_versus_WT_EtOH	Induction	b3070	1.57996	2.12799e-06	yqjH	Inorganic ion transport and metabolism
CpxR_KO_EtOH_versus_WT_EtOH	Induction	b3071	2.99685	4.90647e-69	yqjI	Transcription
CpxR_KO_EtOH_versus_WT_EtOH	Induction	b3110	3.87895	4.35755e-129	yhaO	No COG Annotation
CpxR_KO_EtOH_versus_WT_EtOH	Induction	b3113	2.65495	1.97763e-207	tdcF	Translation, ribosomal structure and biogenesis
CpxR_KO_EtOH_versus_WT_EtOH	Induction	b3114	2.36217	7.45499e-07	tdcE	Energy production and conversion
CpxR_KO_EtOH_versus_WT_EtOH	Induction	b3115	1.62145	0.000222487	tdcD	Energy production and conversion
CpxR_KO_EtOH_versus_WT_EtOH	Induction	b3116	1.53532	1.268e-09	tdcC	Amino acid transport and metabolism
CpxR_KO_EtOH_versus_WT_EtOH	Induction	b3117	1.57051	1.27524e-11	tdcB	Amino acid transport and metabolism
CpxR_KO_EtOH_versus_WT_EtOH	Induction	b3118	1.86233	1.62898e-16	tdcA	Transcription
CpxR_KO_EtOH_versus_WT_EtOH	Induction	b3126	1.97561	6.29609e-10	garL	Carbohydrate transport and metabolism
CpxR_KO_EtOH_versus_WT_EtOH	Induction	b3127	3.59548	1.61669e-20	garP	Carbohydrate transport and metabolism
CpxR_KO_EtOH_versus_WT_EtOH	Induction	b3128	2.61325	1.38727e-215	garD	Carbohydrate transport and metabolism
CpxR_KO_EtOH_versus_WT_EtOH	Induction	b3153	-2.2851	1.52439e-07	yhbO	Function unknown
CpxR_KO_EtOH_versus_WT_EtOH	Induction	b3158	1.65567	5.55619e-10	yhbU	Posttranslational modification, protein turnover, chaperones
CpxR_KO_EtOH_versus_WT_EtOH	Induction	b3173	1.77423	6.35436e-06	yhbX	Function unknown
CpxR_KO_EtOH_versus_WT_EtOH	Induction	b3324	2.29477	0.0462876	gspC	No COG Annotation
CpxR_KO_EtOH_versus_WT_EtOH	Induction	b3351	-1.94981	2.18305e-08	kefG	Function unknown
CpxR_KO_EtOH_versus_WT_EtOH	Induction	b3358	1.71112	5.60896e-50	yhfK	Function unknown
CpxR_KO_EtOH_versus_WT_EtOH	Induction	b3363	-1.55039	4.41072e-31	ppiA	Posttranslational modification, protein turnover, chaperones
CpxR_KO_EtOH_versus_WT_EtOH	Induction	b3367	-1.88379	0.00359069	nirC	Inorganic ion transport and metabolism
CpxR_KO_EtOH_versus_WT_EtOH	Induction	b3408	1.86644	6.35769e-08	feoA	Inorganic ion transport and metabolism
CpxR_KO_EtOH_versus_WT_EtOH	Induction	b3409	2.34291	4.69369e-86	feoB	Inorganic ion transport and metabolism
CpxR_KO_EtOH_versus_WT_EtOH	Induction	b3410	3.02629	0.0309348	feoC	Transcription
CpxR_KO_EtOH_versus_WT_EtOH	Induction	b3416	1.77722	8.3709e-114	malQ	Carbohydrate transport and metabolism
CpxR_KO_EtOH_versus_WT_EtOH	Induction	b3417	1.70184	4.24923e-105	malP	Carbohydrate transport and metabolism
CpxR_KO_EtOH_versus_WT_EtOH	Induction	b3425	-2.30687	0.000116542	glpE	Inorganic ion transport and metabolism
CpxR_KO_EtOH_versus_WT_EtOH	Induction	b3426	-3.15632	0	glpD	Energy production and conversion
CpxR_KO_EtOH_versus_WT_EtOH	Induction	b3452	-4.98375	0.00253899	ugpA	Inorganic ion transport and metabolism
CpxR_KO_EtOH_versus_WT_EtOH	Induction	b3460	-2.00687	1.82692e-06	livJ	No COG Annotation
CpxR_KO_EtOH_versus_WT_EtOH	Induction	b3478	-2.23097	0.0326453	nikC	Inorganic ion transport and metabolism
CpxR_KO_EtOH_versus_WT_EtOH	Induction	b3494	-1.9994	0.0317183	uspB	Function unknown
CpxR_KO_EtOH_versus_WT_EtOH	Induction	b3496	2.53065	6.64147e-165	dtpB	Amino acid transport and metabolism
CpxR_KO_EtOH_versus_WT_EtOH	Induction	b3506	1.85156	1.93702e-66	slp	Cell wall/membrane/envelope biogenesis
CpxR_KO_EtOH_versus_WT_EtOH	Induction	b3507	2.22967	8.43221e-16	dctR	No COG Annotation
CpxR_KO_EtOH_versus_WT_EtOH	Induction	b3508	2.10633	1.25813e-19	yhiD	Inorganic ion transport and metabolism
CpxR_KO_EtOH_versus_WT_EtOH	Induction	b3509	1.7159	1.68619e-78	hdeB	Function unknown
CpxR_KO_EtOH_versus_WT_EtOH	Induction	b3510	1.65338	1.9668e-46	hdeA	Posttranslational modification, protein turnover, chaperones
CpxR_KO_EtOH_versus_WT_EtOH	Induction	b3511	2.8552	1.54612e-33	hdeD	Function unknown
CpxR_KO_EtOH_versus_WT_EtOH	Induction	b3512	1.96424	0.00542897	gadE	Transcription
CpxR_KO_EtOH_versus_WT_EtOH	Induction	b3517	1.50196	6.56907e-37	gadA	Amino acid transport and metabolism
CpxR_KO_EtOH_versus_WT_EtOH	Induction	b3518	3.94977	1.01522e-205	yhjA	Inorganic ion transport and metabolism
CpxR_KO_EtOH_versus_WT_EtOH	Induction	b3523	-1.74312	8.8595e-05	yhjE	Carbohydrate transport and metabolism
CpxR_KO_EtOH_versus_WT_EtOH	Induction	b3525	-1.54984	0.0132895	yhjH	Signal transduction mechanisms
CpxR_KO_EtOH_versus_WT_EtOH	Induction	b3541	-1.75005	6.86652e-17	dppD	Defense mechanisms
CpxR_KO_EtOH_versus_WT_EtOH	Induction	b3542	-1.68569	2.05367e-10	dppC	Amino acid transport and metabolism
CpxR_KO_EtOH_versus_WT_EtOH	Induction	b3543	-2.10302	6.56531e-18	dppB	No COG Annotation
CpxR_KO_EtOH_versus_WT_EtOH	Induction	b3553	-1.61074	2.76669e-72	ghrB	Energy production and conversion
CpxR_KO_EtOH_versus_WT_EtOH	Induction	b3556	2.92352	1.90622e-19	cspA	No COG Annotation
CpxR_KO_EtOH_versus_WT_EtOH	Induction	b3572	-1.67794	1.15152e-36	avtA	Amino acid transport and metabolism
CpxR_KO_EtOH_versus_WT_EtOH	Induction	b3573	3.96009	6.60057e-53	ysaA	Energy production and conversion
CpxR_KO_EtOH_versus_WT_EtOH	Induction	b3598	-1.6092	0.0176968	yibI	Function unknown
CpxR_KO_EtOH_versus_WT_EtOH	Induction	b3604	1.98972	4.7523e-10	lldR	Transcription
CpxR_KO_EtOH_versus_WT_EtOH	Induction	b3605	2.74433	1.18709e-50	lldD	Energy production and conversion
CpxR_KO_EtOH_versus_WT_EtOH	Induction	b3607	-1.503	1.18233e-36	cysE	Amino acid transport and metabolism
CpxR_KO_EtOH_versus_WT_EtOH	Induction	b3664	2.79166	1.79174e-13	adeQ	No COG Annotation
CpxR_KO_EtOH_versus_WT_EtOH	Induction	b3665	2.12195	3.48982e-80	adeD	Nucleotide transport and metabolism
CpxR_KO_EtOH_versus_WT_EtOH	Induction	b3723	2.43042	0.0285668	bglG	Transcription
CpxR_KO_EtOH_versus_WT_EtOH	Induction	b3745	3.09064	4.95564e-93	viaA	Function unknown
CpxR_KO_EtOH_versus_WT_EtOH	Induction	b3746	2.97153	1.83134e-201	ravA	Function unknown
CpxR_KO_EtOH_versus_WT_EtOH	Induction	b3754	2.12487	1.47024e-74	hsrA	Inorganic ion transport and metabolism
CpxR_KO_EtOH_versus_WT_EtOH	Induction	b3755	1.57276	2.42599e-67	yieP	Transcription
CpxR_KO_EtOH_versus_WT_EtOH	Induction	b3795	-1.76813	5.83471e-15	yifK	Amino acid transport and metabolism
CpxR_KO_EtOH_versus_WT_EtOH	Induction	b3819	2.33018	1.36541e-05	rarD	Function unknown
CpxR_KO_EtOH_versus_WT_EtOH	Induction	b3861	2.44508	0.00145546	yihF	No COG Annotation
CpxR_KO_EtOH_versus_WT_EtOH	Induction	b3862	2.47414	0.00337018	yihG	Lipid transport and metabolism
CpxR_KO_EtOH_versus_WT_EtOH	Induction	b3911	-3.93856	1.1499e-76	cpxA	Signal transduction mechanisms
CpxR_KO_EtOH_versus_WT_EtOH	Induction	b3912	-11.3585	2.91489e-14	cpxR	Signal transduction mechanisms
CpxR_KO_EtOH_versus_WT_EtOH	Induction	b3945	1.96276	2.71248e-116	gldA	Energy production and conversion
CpxR_KO_EtOH_versus_WT_EtOH	Induction	b3992	-1.6585	0.0154671	thiF	No COG Annotation
CpxR_KO_EtOH_versus_WT_EtOH	Induction	b4002	7.57261	1.88371e-34	zraP	Inorganic ion transport and metabolism
CpxR_KO_EtOH_versus_WT_EtOH	Induction	b4005	-1.70901	1.17886e-07	purD	Nucleotide transport and metabolism
CpxR_KO_EtOH_versus_WT_EtOH	Induction	b4006	-1.52953	1.22154e-08	purH	Nucleotide transport and metabolism
CpxR_KO_EtOH_versus_WT_EtOH	Induction	b4014	-1.95798	6.9934e-67	aceB	Energy production and conversion
CpxR_KO_EtOH_versus_WT_EtOH	Induction	b4062	-1.87905	7.73308e-35	soxS	Transcription
CpxR_KO_EtOH_versus_WT_EtOH	Induction	b4070	4.73956	1.79905e-251	nrfA	Energy production and conversion
CpxR_KO_EtOH_versus_WT_EtOH	Induction	b4071	4.62415	9.81203e-44	nrfB	Energy production and conversion
CpxR_KO_EtOH_versus_WT_EtOH	Induction	b4072	4.63404	3.021e-35	nrfC	Energy production and conversion
CpxR_KO_EtOH_versus_WT_EtOH	Induction	b4073	5.39549	1.7712e-54	nrfD	Inorganic ion transport and metabolism
CpxR_KO_EtOH_versus_WT_EtOH	Induction	b4074	3.18891	6.86932e-17	nrfE	Posttranslational modification, protein turnover, chaperones
CpxR_KO_EtOH_versus_WT_EtOH	Induction	b4075	3.20239	0.00634404	nrfF	No COG Annotation
CpxR_KO_EtOH_versus_WT_EtOH	Induction	b4076	2.65701	0.000499616	nrfG	Posttranslational modification, protein turnover, chaperones
CpxR_KO_EtOH_versus_WT_EtOH	Induction	b4079	2.86095	3.20565e-168	fdhF	Energy production and conversion
CpxR_KO_EtOH_versus_WT_EtOH	Induction	b4115	2.8268	5.23106e-24	adiC	Amino acid transport and metabolism
CpxR_KO_EtOH_versus_WT_EtOH	Induction	b4116	5.15389	1.35799e-133	adiY	Transcription
CpxR_KO_EtOH_versus_WT_EtOH	Induction	b4122	4.32218	5.52887e-202	fumB	Energy production and conversion
CpxR_KO_EtOH_versus_WT_EtOH	Induction	b4123	4.94674	1.81872e-218	dcuB	Inorganic ion transport and metabolism
CpxR_KO_EtOH_versus_WT_EtOH	Induction	b4126	1.94667	0.00130902	yjdI	Function unknown
CpxR_KO_EtOH_versus_WT_EtOH	Induction	b4128	3.88877	2.29576e-10	ghoS	No COG Annotation
CpxR_KO_EtOH_versus_WT_EtOH	Induction	b4133	2.65853	1.78068e-45	cadC	Transcription
CpxR_KO_EtOH_versus_WT_EtOH	Induction	b4154	1.61118	1.07977e-74	frdA	Energy production and conversion
CpxR_KO_EtOH_versus_WT_EtOH	Induction	b4182	2.15273	0.0492227	yjfJ	Transcription
CpxR_KO_EtOH_versus_WT_EtOH	Induction	b4204	2.29272	0.04954	yjfZ	No COG Annotation
CpxR_KO_EtOH_versus_WT_EtOH	Induction	b4227	-2.336	3.55823e-27	ytfQ	Carbohydrate transport and metabolism
CpxR_KO_EtOH_versus_WT_EtOH	Induction	b4311	-1.94875	9.27678e-06	nanC	Carbohydrate transport and metabolism
CpxR_KO_EtOH_versus_WT_EtOH	Induction	b4314	2.15749	4.22375e-226	fimA	Function unknown
CpxR_KO_EtOH_versus_WT_EtOH	Induction	b4315	1.52282	7.12291e-15	fimI	Cell motility
CpxR_KO_EtOH_versus_WT_EtOH	Induction	b4331	1.57903	3.63807e-18	kptA	Translation, ribosomal structure and biogenesis
CpxR_KO_EtOH_versus_WT_EtOH	Induction	b4337	1.79661	2.0729e-05	mdtM	Carbohydrate transport and metabolism
CpxR_KO_EtOH_versus_WT_EtOH	Induction	b4340	-2.61948	7.76943e-14	yjiR	Transcription
CpxR_KO_EtOH_versus_WT_EtOH	Induction	b4356	-1.56545	4.24549e-12	lgoT	Carbohydrate transport and metabolism
CpxR_KO_EtOH_versus_WT_EtOH	Induction	b4357	-1.59423	1.00582e-28	lgoR	Transcription
CpxR_KO_EtOH_versus_WT_EtOH	Induction	b4358	-2.08261	0.0489824	lgoD	Energy production and conversion
CpxR_KO_EtOH_versus_WT_EtOH	Induction	b4364	1.54354	4.24481e-11	yjjP	Function unknown
CpxR_KO_EtOH_versus_WT_EtOH	Induction	b4367	3.06048	1.64664e-45	fhuF	Inorganic ion transport and metabolism
CpxR_KO_EtOH_versus_WT_EtOH	Induction	b4379	2.66156	1.28041e-42	yjjW	Posttranslational modification, protein turnover, chaperones
CpxR_KO_EtOH_versus_WT_EtOH	Induction	b4380	3.41647	1.33519e-165	yjjI	No COG Annotation
CpxR_KO_EtOH_versus_WT_EtOH	Induction	b4470	2.47142	3.14502e-65	yhaM	Function unknown
CpxR_KO_EtOH_versus_WT_EtOH	Induction	b4471	2.56569	1.91774e-15	tdcG	Amino acid transport and metabolism
CpxR_KO_EtOH_versus_WT_EtOH	Induction	b4484	-10.4528	2.66582e-12	cpxP	Cell motility
CpxR_KO_EtOH_versus_WT_EtOH	Induction	b4493_2	1.83413	2.21798e-05	gapC_2	No COG Annotation
CpxR_KO_EtOH_versus_WT_EtOH	Induction	b4511	4.14825	0.0289702	ybdZ	Function unknown
CpxR_KO_EtOH_versus_WT_EtOH	Induction	b4582_1	3.70465	0.000163903	yoeA_1	No COG Annotation
CpxR_KO_EtOH_versus_WT_EtOH	Induction	b4615_1	4.73186	0.0307799	yibV_1	No COG Annotation
CpxR_KO_EtOH_versus_WT_EtOH	Induction	b4640_1	1.52299	0.00616302	yoeG_1	No COG Annotation
CpxR_KO_EtOH_versus_WT_EtOH	Induction	b4658_2	3.12299	0.00214016	yghX_2	No COG Annotation
CpxR_KO_LB_versus_WT_LB	Control	b0002	3.79069	0	thrA	No COG Annotation
CpxR_KO_LB_versus_WT_LB	Control	b0003	2.91144	1.00679e-152	thrB	Amino acid transport and metabolism
CpxR_KO_LB_versus_WT_LB	Control	b0004	2.49344	1.89324e-166	thrC	Amino acid transport and metabolism
CpxR_KO_LB_versus_WT_LB	Control	b0061	1.89416	0.00358947	araD	No COG Annotation
CpxR_KO_LB_versus_WT_LB	Control	b0067	-1.58867	0.000205328	thiP	Inorganic ion transport and metabolism
CpxR_KO_LB_versus_WT_LB	Control	b0104	-1.90524	7.03258e-77	guaC	No COG Annotation
CpxR_KO_LB_versus_WT_LB	Control	b0113	-3.05362	1.7453e-115	pdhR	Transcription
CpxR_KO_LB_versus_WT_LB	Control	b0161	-2.17981	6.20063e-60	degP	No COG Annotation
CpxR_KO_LB_versus_WT_LB	Control	b0268	1.86166	1.71773e-22	yagE	Amino acid transport and metabolism
CpxR_KO_LB_versus_WT_LB	Control	b0281	-2.08622	9.06966e-57	intF	Replication, recombination and repair
CpxR_KO_LB_versus_WT_LB	Control	b0287	1.97201	1.72806e-45	yagU	Function unknown
CpxR_KO_LB_versus_WT_LB	Control	b0293	2.08001	0.000525361	ecpA	Function unknown
CpxR_KO_LB_versus_WT_LB	Control	b0445	1.64087	2.02302e-22	ybaE	Function unknown
CpxR_KO_LB_versus_WT_LB	Control	b0474	-1.71991	1.01808e-72	adk	Nucleotide transport and metabolism
CpxR_KO_LB_versus_WT_LB	Control	b0557	-1.61287	0.000527064	borD	Function unknown
CpxR_KO_LB_versus_WT_LB	Control	b0570	-1.92342	4.14177e-16	cusS	Signal transduction mechanisms
CpxR_KO_LB_versus_WT_LB	Control	b0571	-2.00345	1.22856e-30	cusR	No COG Annotation
CpxR_KO_LB_versus_WT_LB	Control	b0572	-7.51225	1.45717e-84	cusC	Cell wall/membrane/envelope biogenesis
CpxR_KO_LB_versus_WT_LB	Control	b0573	-6.16051	1.45816e-29	cusF	Inorganic ion transport and metabolism
CpxR_KO_LB_versus_WT_LB	Control	b0574	-5.80302	6.87064e-75	cusB	Inorganic ion transport and metabolism
CpxR_KO_LB_versus_WT_LB	Control	b0575	-4.07275	2.58158e-107	cusA	Inorganic ion transport and metabolism
CpxR_KO_LB_versus_WT_LB	Control	b0598	1.53943	1.99207e-45	cstA	No COG Annotation
CpxR_KO_LB_versus_WT_LB	Control	b0618	2.00362	0.0256644	citC	Energy production and conversion
CpxR_KO_LB_versus_WT_LB	Control	b0622	1.54888	2.82101e-12	pagP	Cell wall/membrane/envelope biogenesis
CpxR_KO_LB_versus_WT_LB	Control	b0623	1.58575	9.35858e-08	cspE	No COG Annotation
CpxR_KO_LB_versus_WT_LB	Control	b0717	4.02029	0.0321755	ybgP	No COG Annotation
CpxR_KO_LB_versus_WT_LB	Control	b0765	-1.54951	2.50987e-19	modC	Inorganic ion transport and metabolism
CpxR_KO_LB_versus_WT_LB	Control	b0833	-2.43386	1.40081e-19	yliE	Signal transduction mechanisms
CpxR_KO_LB_versus_WT_LB	Control	b0834	-1.96703	1.19572e-07	yliF	Signal transduction mechanisms
CpxR_KO_LB_versus_WT_LB	Control	b0837	-1.85472	4.92955e-16	yliI	Carbohydrate transport and metabolism
CpxR_KO_LB_versus_WT_LB	Control	b0880	2.28004	9.75646e-25	cspD	Transcription
CpxR_KO_LB_versus_WT_LB	Control	b0919	1.64313	7.76242e-66	ycbJ	Function unknown
CpxR_KO_LB_versus_WT_LB	Control	b0925	1.57819	1.24916e-148	ldtD	Function unknown
CpxR_KO_LB_versus_WT_LB	Control	b0929	-1.64142	1.89324e-166	ompF	No COG Annotation
CpxR_KO_LB_versus_WT_LB	Control	b0953	1.59167	1.78413e-09	rmf	Translation, ribosomal structure and biogenesis
CpxR_KO_LB_versus_WT_LB	Control	b0966	1.52188	5.74028e-14	hspQ	Posttranslational modification, protein turnover, chaperones
CpxR_KO_LB_versus_WT_LB	Control	b0970	-4.16447	7.92977e-169	yccA	Function unknown
CpxR_KO_LB_versus_WT_LB	Control	b0972	1.94379	7.69503e-52	hyaA	No COG Annotation
CpxR_KO_LB_versus_WT_LB	Control	b0973	1.55989	4.57247e-45	hyaB	No COG Annotation
CpxR_KO_LB_versus_WT_LB	Control	b0974	1.73096	2.07291e-19	hyaC	Energy production and conversion
CpxR_KO_LB_versus_WT_LB	Control	b0976	1.91854	1.02435e-08	hyaE	Transcription
CpxR_KO_LB_versus_WT_LB	Control	b0999	1.58758	6.45702e-36	cbpM	Function unknown
CpxR_KO_LB_versus_WT_LB	Control	b1003	1.75669	5.22765e-26	yccJ	Function unknown
CpxR_KO_LB_versus_WT_LB	Control	b1022	-1.60485	0.0184303	pgaC	Cell wall/membrane/envelope biogenesis
CpxR_KO_LB_versus_WT_LB	Control	b1044	-2.02648	0.0227894	ymdA	No COG Annotation
CpxR_KO_LB_versus_WT_LB	Control	b1057	4.18285	0.0182875	yceJ	Energy production and conversion
CpxR_KO_LB_versus_WT_LB	Control	b1070	-2.28287	5.08389e-28	flgN	No COG Annotation
CpxR_KO_LB_versus_WT_LB	Control	b1071	-2.21456	2.20268e-13	flgM	Transcription
CpxR_KO_LB_versus_WT_LB	Control	b1072	-2.79789	2.62695e-56	flgA	Cell motility
CpxR_KO_LB_versus_WT_LB	Control	b1073	-3.36496	8.29596e-65	flgB	Cell motility
CpxR_KO_LB_versus_WT_LB	Control	b1074	-2.61261	9.89238e-32	flgC	Cell motility
CpxR_KO_LB_versus_WT_LB	Control	b1075	-3.21413	1.8261e-111	flgD	Cell motility
CpxR_KO_LB_versus_WT_LB	Control	b1076	-3.28943	1.80394e-174	flgE	Cell motility
CpxR_KO_LB_versus_WT_LB	Control	b1077	-3.58065	4.97387e-137	flgF	Cell motility
CpxR_KO_LB_versus_WT_LB	Control	b1078	-3.24468	1.71298e-134	flgG	Cell motility
CpxR_KO_LB_versus_WT_LB	Control	b1079	-3.32051	1.61401e-47	flgH	Cell motility
CpxR_KO_LB_versus_WT_LB	Control	b1080	-3.50382	2.73206e-63	flgI	Cell motility
CpxR_KO_LB_versus_WT_LB	Control	b1081	-3.76455	4.10402e-42	flgJ	Cell motility
CpxR_KO_LB_versus_WT_LB	Control	b1082	-2.46287	8.51918e-101	flgK	Cell motility
CpxR_KO_LB_versus_WT_LB	Control	b1083	-3.00309	2.57832e-128	flgL	Cell motility
CpxR_KO_LB_versus_WT_LB	Control	b1109	-1.53546	1.1499e-32	ndh	Energy production and conversion
CpxR_KO_LB_versus_WT_LB	Control	b1172	-1.8418	0.0376997	ymgG	No COG Annotation
CpxR_KO_LB_versus_WT_LB	Control	b1188	1.57273	9.91161e-98	ycgB	Function unknown
CpxR_KO_LB_versus_WT_LB	Control	b1194	-3.02542	3.23069e-27	ycgR	Cell wall/membrane/envelope biogenesis
CpxR_KO_LB_versus_WT_LB	Control	b1205	1.5315	1.38189e-10	ychH	Function unknown
CpxR_KO_LB_versus_WT_LB	Control	b1216	-1.63018	8.70106e-09	chaA	Inorganic ion transport and metabolism
CpxR_KO_LB_versus_WT_LB	Control	b1289	1.98468	0.0237368	ycjD	Defense mechanisms
CpxR_KO_LB_versus_WT_LB	Control	b1305	2.17104	0.0442609	pspB	Function unknown
CpxR_KO_LB_versus_WT_LB	Control	b1353	-1.8464	0.00269955	sieB	No COG Annotation
CpxR_KO_LB_versus_WT_LB	Control	b1375	4.18343	0.0187642	ynaE	No COG Annotation
CpxR_KO_LB_versus_WT_LB	Control	b1420	2.13512	0.0390294	mokB	No COG Annotation
CpxR_KO_LB_versus_WT_LB	Control	b1423	1.93832	1.75553e-71	ydcJ	Function unknown
CpxR_KO_LB_versus_WT_LB	Control	b1440	2.80805	1.03426e-182	ydcS	Carbohydrate transport and metabolism
CpxR_KO_LB_versus_WT_LB	Control	b1441	2.41955	7.07475e-61	ydcT	Amino acid transport and metabolism
CpxR_KO_LB_versus_WT_LB	Control	b1442	1.85574	1.03309e-20	ydcU	Inorganic ion transport and metabolism
CpxR_KO_LB_versus_WT_LB	Control	b1480	2.0063	1.17796e-06	sra	Translation, ribosomal structure and biogenesis
CpxR_KO_LB_versus_WT_LB	Control	b1492	2.60974	4.51443e-238	gadC	Amino acid transport and metabolism
CpxR_KO_LB_versus_WT_LB	Control	b1493	2.33021	4.949e-194	gadB	No COG Annotation
CpxR_KO_LB_versus_WT_LB	Control	b1505	-3.5403	0.0436132	ydeT	No COG Annotation
CpxR_KO_LB_versus_WT_LB	Control	b1513	2.07934	7.68929e-19	lsrA	Carbohydrate transport and metabolism
CpxR_KO_LB_versus_WT_LB	Control	b1515	1.56217	1.58391e-05	lsrD	Carbohydrate transport and metabolism
CpxR_KO_LB_versus_WT_LB	Control	b1518	2.36462	0.000297414	lsrG	Function unknown
CpxR_KO_LB_versus_WT_LB	Control	b1531	-1.71456	3.04043e-08	marA	No COG Annotation
CpxR_KO_LB_versus_WT_LB	Control	b1562	2.13098	0.0268742	hokD	No COG Annotation
CpxR_KO_LB_versus_WT_LB	Control	b1566	-2.46639	4.61346e-14	flxA	No COG Annotation
CpxR_KO_LB_versus_WT_LB	Control	b1599	-2.38937	5.66407e-10	mdtI	Inorganic ion transport and metabolism
CpxR_KO_LB_versus_WT_LB	Control	b1600	-1.97272	2.10999e-13	mdtJ	Inorganic ion transport and metabolism
CpxR_KO_LB_versus_WT_LB	Control	b1678	1.553	2.03907e-91	ldtE	No COG Annotation
CpxR_KO_LB_versus_WT_LB	Control	b1683	1.515	4.77581e-110	sufB	Posttranslational modification, protein turnover, chaperones
CpxR_KO_LB_versus_WT_LB	Control	b1684	1.95886	9.7351e-18	sufA	Function unknown
CpxR_KO_LB_versus_WT_LB	Control	b1737	1.75963	7.19784e-07	chbC	Carbohydrate transport and metabolism
CpxR_KO_LB_versus_WT_LB	Control	b1742	-3.83946	2.33056e-10	ves	Function unknown
CpxR_KO_LB_versus_WT_LB	Control	b1747	1.98341	0.00317861	astA	Amino acid transport and metabolism
CpxR_KO_LB_versus_WT_LB	Control	b1783	1.70846	3.49236e-94	yeaG	Signal transduction mechanisms
CpxR_KO_LB_versus_WT_LB	Control	b1784	1.91145	7.48363e-209	yeaH	Function unknown
CpxR_KO_LB_versus_WT_LB	Control	b1816	-2.00755	1.96788e-51	yoaE	No COG Annotation
CpxR_KO_LB_versus_WT_LB	Control	b1817	1.63033	2.41092e-88	manX	Carbohydrate transport and metabolism
CpxR_KO_LB_versus_WT_LB	Control	b1824	1.58949	0.00506067	yobF	No COG Annotation
CpxR_KO_LB_versus_WT_LB	Control	b1826	3.5059	0.044597	mgrB	No COG Annotation
CpxR_KO_LB_versus_WT_LB	Control	b1873	-1.54085	0.0348267	torY	Energy production and conversion
CpxR_KO_LB_versus_WT_LB	Control	b1878	-5.60428	0.000692833	flhE	Cell motility
CpxR_KO_LB_versus_WT_LB	Control	b1879	-2.42991	1.5596e-37	flhA	Cell motility
CpxR_KO_LB_versus_WT_LB	Control	b1880	-3.4145	7.10233e-23	flhB	Cell motility
CpxR_KO_LB_versus_WT_LB	Control	b1881	-2.92875	7.07475e-61	cheZ	Signal transduction mechanisms
CpxR_KO_LB_versus_WT_LB	Control	b1882	-2.56668	1.30825e-17	cheY	Signal transduction mechanisms
CpxR_KO_LB_versus_WT_LB	Control	b1883	-3.43882	1.14255e-36	cheB	Signal transduction mechanisms
CpxR_KO_LB_versus_WT_LB	Control	b1884	-2.86919	3.25456e-25	cheR	Cell motility
CpxR_KO_LB_versus_WT_LB	Control	b1885	-2.9913	1.44943e-80	tap	No COG Annotation
CpxR_KO_LB_versus_WT_LB	Control	b1886	-2.8413	1.44679e-141	tar	No COG Annotation
CpxR_KO_LB_versus_WT_LB	Control	b1887	-3.42934	7.05163e-56	cheW	Cell motility
CpxR_KO_LB_versus_WT_LB	Control	b1888	-3.72585	1.80394e-174	cheA	Signal transduction mechanisms
CpxR_KO_LB_versus_WT_LB	Control	b1889	-3.04172	4.15027e-49	motB	Cell motility
CpxR_KO_LB_versus_WT_LB	Control	b1890	-2.79233	5.97448e-49	motA	Cell motility
CpxR_KO_LB_versus_WT_LB	Control	b1891	-2.46631	1.38365e-17	flhC	Transcription
CpxR_KO_LB_versus_WT_LB	Control	b1892	-1.82324	3.42636e-06	flhD	Transcription
CpxR_KO_LB_versus_WT_LB	Control	b1900	1.65817	9.74875e-16	araG	No COG Annotation
CpxR_KO_LB_versus_WT_LB	Control	b1901	2.11028	4.73387e-32	araF	Carbohydrate transport and metabolism
CpxR_KO_LB_versus_WT_LB	Control	b1904	-3.1024	5.76648e-12	yecR	Function unknown
CpxR_KO_LB_versus_WT_LB	Control	b1921	-1.96317	5.35133e-22	fliZ	Transcription
CpxR_KO_LB_versus_WT_LB	Control	b1922	-2.70283	1.32466e-73	fliA	Transcription
CpxR_KO_LB_versus_WT_LB	Control	b1923	-3.62694	0	fliC	Cell motility
CpxR_KO_LB_versus_WT_LB	Control	b1924	-2.59898	1.13885e-66	fliD	Cell motility
CpxR_KO_LB_versus_WT_LB	Control	b1925	-3.49715	1.60449e-19	fliS	Cell motility
CpxR_KO_LB_versus_WT_LB	Control	b1926	-2.36374	4.33011e-05	fliT	Transcription
CpxR_KO_LB_versus_WT_LB	Control	b1937	-2.45367	2.6004e-07	fliE	Cell motility
CpxR_KO_LB_versus_WT_LB	Control	b1938	-3.70728	3.4045e-109	fliF	Cell motility
CpxR_KO_LB_versus_WT_LB	Control	b1939	-3.84443	6.92023e-66	fliG	Cell motility
CpxR_KO_LB_versus_WT_LB	Control	b1940	-3.77055	1.55374e-27	fliH	Cell motility
CpxR_KO_LB_versus_WT_LB	Control	b1941	-4.20528	2.52352e-48	fliI	Cell motility
CpxR_KO_LB_versus_WT_LB	Control	b1942	-4.04404	3.1733e-10	fliJ	Cell motility
CpxR_KO_LB_versus_WT_LB	Control	b1943	-3.70251	1.41715e-30	fliK	Cell motility
CpxR_KO_LB_versus_WT_LB	Control	b1944	-3.29814	3.87955e-31	fliL	Cell motility
CpxR_KO_LB_versus_WT_LB	Control	b1945	-3.47785	2.54222e-76	fliM	Cell motility
CpxR_KO_LB_versus_WT_LB	Control	b1946	-3.55735	1.80407e-22	fliN	Cell motility
CpxR_KO_LB_versus_WT_LB	Control	b1947	-3.42757	8.86841e-05	fliO	Cell motility
CpxR_KO_LB_versus_WT_LB	Control	b1948	-3.02402	3.83217e-08	fliP	Cell motility
CpxR_KO_LB_versus_WT_LB	Control	b1950	-3.3881	7.7746e-05	fliR	Cell motility
CpxR_KO_LB_versus_WT_LB	Control	b1957	2.39517	4.72843e-05	yodC	Function unknown
CpxR_KO_LB_versus_WT_LB	Control	b1968	-1.8611	5.12486e-14	yedV	Signal transduction mechanisms
CpxR_KO_LB_versus_WT_LB	Control	b1983	-1.86118	1.04823e-18	yeeN	Transcription
CpxR_KO_LB_versus_WT_LB	Control	b2012	-2.87388	2.66923e-09	yeeD	No COG Annotation
CpxR_KO_LB_versus_WT_LB	Control	b2013	-2.55319	1.8396e-12	yeeE	Function unknown
CpxR_KO_LB_versus_WT_LB	Control	b2123	-1.62741	0.024734	yehR	Function unknown
CpxR_KO_LB_versus_WT_LB	Control	b2146	2.15323	1.00182e-132	preT	Amino acid transport and metabolism
CpxR_KO_LB_versus_WT_LB	Control	b2147	1.96616	0	preA	Nucleotide transport and metabolism
CpxR_KO_LB_versus_WT_LB	Control	b2207	3.76703	0.039587	napD	No COG Annotation
CpxR_KO_LB_versus_WT_LB	Control	b2229	3.96069	0.0449738	yfaT	Function unknown
CpxR_KO_LB_versus_WT_LB	Control	b2239	-1.65776	1.14309e-68	glpQ	Energy production and conversion
CpxR_KO_LB_versus_WT_LB	Control	b2273	-2.0578	0.0204636	yfbN	Function unknown
CpxR_KO_LB_versus_WT_LB	Control	b2298	-1.8486	1.80996e-11	yfcC	Function unknown
CpxR_KO_LB_versus_WT_LB	Control	b2342	1.8437	2.77741e-15	fadI	Lipid transport and metabolism
CpxR_KO_LB_versus_WT_LB	Control	b2345	-1.54911	3.48078e-05	yfdF	No COG Annotation
CpxR_KO_LB_versus_WT_LB	Control	b2349	-2.47148	6.91282e-28	intS	No COG Annotation
CpxR_KO_LB_versus_WT_LB	Control	b2351	-2.20443	1.17675e-61	gtrB	No COG Annotation
CpxR_KO_LB_versus_WT_LB	Control	b2352	-3.41554	7.05109e-25	gtrS	No COG Annotation
CpxR_KO_LB_versus_WT_LB	Control	b2386	2.69078	0.0430845	fryC	Carbohydrate transport and metabolism
CpxR_KO_LB_versus_WT_LB	Control	b2393	-2.10463	2.98942e-104	nupC	Nucleotide transport and metabolism
CpxR_KO_LB_versus_WT_LB	Control	b2422	-1.74577	6.21899e-11	cysA	Inorganic ion transport and metabolism
CpxR_KO_LB_versus_WT_LB	Control	b2424	-1.53366	0.00842198	cysU	Inorganic ion transport and metabolism
CpxR_KO_LB_versus_WT_LB	Control	b2448	2.12948	0.00626098	yffQ	No COG Annotation
CpxR_KO_LB_versus_WT_LB	Control	b2476	-1.58838	9.80796e-16	purC	Nucleotide transport and metabolism
CpxR_KO_LB_versus_WT_LB	Control	b2528	1.83707	3.52789e-07	iscA	No COG Annotation
CpxR_KO_LB_versus_WT_LB	Control	b2531	1.70643	2.3186e-22	iscR	No COG Annotation
CpxR_KO_LB_versus_WT_LB	Control	b2535	2.07822	1.42709e-165	csiE	No COG Annotation
CpxR_KO_LB_versus_WT_LB	Control	b2579	-2.10062	6.07328e-38	grcA	Function unknown
CpxR_KO_LB_versus_WT_LB	Control	b2599	2.22795	5.57397e-121	pheA	Amino acid transport and metabolism
CpxR_KO_LB_versus_WT_LB	Control	b2666	2.17662	0.039637	yqaE	Function unknown
CpxR_KO_LB_versus_WT_LB	Control	b2669	-2.358	1.54988e-27	stpA	Replication, recombination and repair
CpxR_KO_LB_versus_WT_LB	Control	b2684	-2.09113	8.20936e-78	mprA	Transcription
CpxR_KO_LB_versus_WT_LB	Control	b2726	4.20436	0.000527064	hypA	Posttranslational modification, protein turnover, chaperones
CpxR_KO_LB_versus_WT_LB	Control	b2728	2.34752	2.73487e-05	hypC	Posttranslational modification, protein turnover, chaperones
CpxR_KO_LB_versus_WT_LB	Control	b2762	-1.90581	1.23866e-09	cysH	Inorganic ion transport and metabolism
CpxR_KO_LB_versus_WT_LB	Control	b2763	-2.16947	3.85856e-17	cysI	Inorganic ion transport and metabolism
CpxR_KO_LB_versus_WT_LB	Control	b2764	-1.65083	4.0932e-08	cysJ	Inorganic ion transport and metabolism
CpxR_KO_LB_versus_WT_LB	Control	b2789	1.50301	0.00522178	gudP	No COG Annotation
CpxR_KO_LB_versus_WT_LB	Control	b2800	1.72783	9.33696e-06	fucA	Carbohydrate transport and metabolism
CpxR_KO_LB_versus_WT_LB	Control	b2809	1.54322	3.86387e-17	ygdI	Function unknown
CpxR_KO_LB_versus_WT_LB	Control	b2838	8.25441	8.04474e-201	lysA	Amino acid transport and metabolism
CpxR_KO_LB_versus_WT_LB	Control	b2870	2.63746	1.81726e-70	ygeW	Amino acid transport and metabolism
CpxR_KO_LB_versus_WT_LB	Control	b2871	2.33489	3.79734e-30	ygeX	Amino acid transport and metabolism
CpxR_KO_LB_versus_WT_LB	Control	b2873	2.066	2.17965e-07	hyuA	No COG Annotation
CpxR_KO_LB_versus_WT_LB	Control	b2875	1.7466	3.54353e-63	yqeB	Posttranslational modification, protein turnover, chaperones
CpxR_KO_LB_versus_WT_LB	Control	b2876	1.97626	4.29862e-43	yqeC	Function unknown
CpxR_KO_LB_versus_WT_LB	Control	b2877	1.63031	1.6484e-40	mocA	Function unknown
CpxR_KO_LB_versus_WT_LB	Control	b2878	3.1778	1.17873e-174	ygfK	Energy production and conversion
CpxR_KO_LB_versus_WT_LB	Control	b2879	2.32254	3.12446e-31	ssnA	Nucleotide transport and metabolism
CpxR_KO_LB_versus_WT_LB	Control	b2887	2.16201	4.83944e-11	ygfT	Energy production and conversion
CpxR_KO_LB_versus_WT_LB	Control	b2888	3.51478	1.66714e-09	uacT	Nucleotide transport and metabolism
CpxR_KO_LB_versus_WT_LB	Control	b2981	-2.47114	0.0296753	yghO	No COG Annotation
CpxR_KO_LB_versus_WT_LB	Control	b3020	-1.7908	5.95015e-58	ygiS	No COG Annotation
CpxR_KO_LB_versus_WT_LB	Control	b3049	1.51483	8.51946e-09	glgS	Carbohydrate transport and metabolism
CpxR_KO_LB_versus_WT_LB	Control	b3065	-1.51774	1.38595e-17	rpsU	No COG Annotation
CpxR_KO_LB_versus_WT_LB	Control	b3072	-1.77705	8.17997e-27	aer	Signal transduction mechanisms
CpxR_KO_LB_versus_WT_LB	Control	b3081	1.51225	5.50867e-13	fadH	Energy production and conversion
CpxR_KO_LB_versus_WT_LB	Control	b3091	2.66281	1.36735e-131	uxaA	No COG Annotation
CpxR_KO_LB_versus_WT_LB	Control	b3092	2.42891	2.20893e-107	uxaC	Carbohydrate transport and metabolism
CpxR_KO_LB_versus_WT_LB	Control	b3093	1.87509	5.05908e-53	exuT	Carbohydrate transport and metabolism
CpxR_KO_LB_versus_WT_LB	Control	b3126	1.97282	1.55374e-16	garL	Carbohydrate transport and metabolism
CpxR_KO_LB_versus_WT_LB	Control	b3127	2.35977	3.21697e-14	garP	Carbohydrate transport and metabolism
CpxR_KO_LB_versus_WT_LB	Control	b3221	2.15412	9.8056e-71	yhcH	Carbohydrate transport and metabolism
CpxR_KO_LB_versus_WT_LB	Control	b3222	3.0051	9.06105e-109	nanK	Carbohydrate transport and metabolism
CpxR_KO_LB_versus_WT_LB	Control	b3223	3.83419	1.50292e-179	nanE	Carbohydrate transport and metabolism
CpxR_KO_LB_versus_WT_LB	Control	b3224	4.24761	0	nanT	Carbohydrate transport and metabolism
CpxR_KO_LB_versus_WT_LB	Control	b3225	3.81646	0	nanA	Energy production and conversion
CpxR_KO_LB_versus_WT_LB	Control	b3238	-1.86369	0.000292308	yhcN	Function unknown
CpxR_KO_LB_versus_WT_LB	Control	b3268_2	1.66656	0.000259798	yhdW_2	No COG Annotation
CpxR_KO_LB_versus_WT_LB	Control	b3299	4.66733	0.00545213	rpmJ	No COG Annotation
CpxR_KO_LB_versus_WT_LB	Control	b3362	3.60957	2.95095e-05	yhfG	No COG Annotation
CpxR_KO_LB_versus_WT_LB	Control	b3408	2.05702	0.00116035	feoA	Inorganic ion transport and metabolism
CpxR_KO_LB_versus_WT_LB	Control	b3418	1.64293	6.4039e-161	malT	Transcription
CpxR_KO_LB_versus_WT_LB	Control	b3467	-1.51394	5.96863e-09	yhhM	No COG Annotation
CpxR_KO_LB_versus_WT_LB	Control	b3491	1.98494	1.5596e-47	yhiM	No COG Annotation
CpxR_KO_LB_versus_WT_LB	Control	b3494	2.22909	1.53137e-07	uspB	Function unknown
CpxR_KO_LB_versus_WT_LB	Control	b3507	1.63628	3.57903e-17	dctR	No COG Annotation
CpxR_KO_LB_versus_WT_LB	Control	b3517	2.1111	6.13347e-103	gadA	Amino acid transport and metabolism
CpxR_KO_LB_versus_WT_LB	Control	b3525	-2.92401	1.08674e-30	yhjH	Signal transduction mechanisms
CpxR_KO_LB_versus_WT_LB	Control	b3543	2.50603	1.82582e-10	dppB	No COG Annotation
CpxR_KO_LB_versus_WT_LB	Control	b3544	2.20098	1.19968e-108	dppA	Amino acid transport and metabolism
CpxR_KO_LB_versus_WT_LB	Control	b3556	2.07472	3.23772e-07	cspA	No COG Annotation
CpxR_KO_LB_versus_WT_LB	Control	b3566	1.81293	7.92633e-20	xylF	Carbohydrate transport and metabolism
CpxR_KO_LB_versus_WT_LB	Control	b3588	2.20139	3.53639e-111	aldB	No COG Annotation
CpxR_KO_LB_versus_WT_LB	Control	b3622	-2.46196	3.16632e-33	waaL	Cell wall/membrane/envelope biogenesis
CpxR_KO_LB_versus_WT_LB	Control	b3635	-1.65559	3.95375e-07	mutM	Replication, recombination and repair
CpxR_KO_LB_versus_WT_LB	Control	b3675	2.18155	0.0358489	yidG	Function unknown
CpxR_KO_LB_versus_WT_LB	Control	b3676	2.25549	0.00718961	yidH	Function unknown
CpxR_KO_LB_versus_WT_LB	Control	b3687	-1.63406	2.20539e-18	ibpA	Posttranslational modification, protein turnover, chaperones
CpxR_KO_LB_versus_WT_LB	Control	b3708	1.63607	2.77698e-17	tnaA	Amino acid transport and metabolism
CpxR_KO_LB_versus_WT_LB	Control	b3709	1.83018	1.54197e-56	tnaB	Amino acid transport and metabolism
CpxR_KO_LB_versus_WT_LB	Control	b3744	1.59224	7.20508e-15	asnA	Amino acid transport and metabolism
CpxR_KO_LB_versus_WT_LB	Control	b3846	1.73702	1.14047e-05	fadB	Lipid transport and metabolism
CpxR_KO_LB_versus_WT_LB	Control	b3860	-1.98126	6.2565e-146	dsbA	Posttranslational modification, protein turnover, chaperones
CpxR_KO_LB_versus_WT_LB	Control	b3892	1.51851	7.40644e-45	fdoI	No COG Annotation
CpxR_KO_LB_versus_WT_LB	Control	b3911	-2.2276	8.70874e-94	cpxA	Signal transduction mechanisms
CpxR_KO_LB_versus_WT_LB	Control	b3912	-12.5696	3.47972e-17	cpxR	Signal transduction mechanisms
CpxR_KO_LB_versus_WT_LB	Control	b3936	1.78677	1.24111e-05	rpmE	Translation, ribosomal structure and biogenesis
CpxR_KO_LB_versus_WT_LB	Control	b3947	1.99212	6.41044e-18	frwA	Carbohydrate transport and metabolism
CpxR_KO_LB_versus_WT_LB	Control	b4002	-5.17255	3.35657e-23	zraP	Inorganic ion transport and metabolism
CpxR_KO_LB_versus_WT_LB	Control	b4032	2.92361	3.30502e-51	malG	Carbohydrate transport and metabolism
CpxR_KO_LB_versus_WT_LB	Control	b4033	3.3877	1.99115e-142	malF	Carbohydrate transport and metabolism
CpxR_KO_LB_versus_WT_LB	Control	b4034	2.21175	1.84029e-103	malE	Carbohydrate transport and metabolism
CpxR_KO_LB_versus_WT_LB	Control	b4035	3.26077	1.75525e-108	malK	Carbohydrate transport and metabolism
CpxR_KO_LB_versus_WT_LB	Control	b4036	2.48084	8.07609e-124	lamB	Carbohydrate transport and metabolism
CpxR_KO_LB_versus_WT_LB	Control	b4037	3.33444	1.0863e-89	malM	Carbohydrate transport and metabolism
CpxR_KO_LB_versus_WT_LB	Control	b4045	1.74616	2.81982e-42	yjbJ	Function unknown
CpxR_KO_LB_versus_WT_LB	Control	b4110	-2.19081	5.80968e-17	yjcZ	Function unknown
CpxR_KO_LB_versus_WT_LB	Control	b4116	-2.35422	6.05053e-34	adiY	Transcription
CpxR_KO_LB_versus_WT_LB	Control	b4119	2.05761	1.19762e-89	melA	Carbohydrate transport and metabolism
CpxR_KO_LB_versus_WT_LB	Control	b4120	1.86098	1.40829e-21	melB	Carbohydrate transport and metabolism
CpxR_KO_LB_versus_WT_LB	Control	b4130	-2.60978	1.15627e-75	dtpC	No COG Annotation
CpxR_KO_LB_versus_WT_LB	Control	b4132	-2.25766	4.94513e-07	cadB	No COG Annotation
CpxR_KO_LB_versus_WT_LB	Control	b4176	3.96731	0.0361405	yjeT	No COG Annotation
CpxR_KO_LB_versus_WT_LB	Control	b4188	3.41569	1.48954e-43	yjfN	Function unknown
CpxR_KO_LB_versus_WT_LB	Control	b4189	2.42604	1.22264e-96	bsmA	No COG Annotation
CpxR_KO_LB_versus_WT_LB	Control	b4194	2.89373	0.0281243	ulaB	Carbohydrate transport and metabolism
CpxR_KO_LB_versus_WT_LB	Control	b4202	2.25225	6.25262e-11	rpsR	No COG Annotation
CpxR_KO_LB_versus_WT_LB	Control	b4224	2.2195	0.000367506	chpS	No COG Annotation
CpxR_KO_LB_versus_WT_LB	Control	b4279	2.46705	2.23167e-35	yjhB	Carbohydrate transport and metabolism
CpxR_KO_LB_versus_WT_LB	Control	b4294	1.52135	0.0294635	insA	No COG Annotation
CpxR_KO_LB_versus_WT_LB	Control	b4301	1.96922	4.63031e-05	sgcE	Carbohydrate transport and metabolism
CpxR_KO_LB_versus_WT_LB	Control	b4302	1.51846	0.0037486	sgcA	Carbohydrate transport and metabolism
CpxR_KO_LB_versus_WT_LB	Control	b4303	1.50115	1.18419e-05	sgcQ	Function unknown
CpxR_KO_LB_versus_WT_LB	Control	b4304	1.86208	2.06047e-11	sgcC	Carbohydrate transport and metabolism
CpxR_KO_LB_versus_WT_LB	Control	b4305	2.24507	2.34522e-15	sgcX	Amino acid transport and metabolism
CpxR_KO_LB_versus_WT_LB	Control	b4309	2.12124	2.74065e-11	nanS	No COG Annotation
CpxR_KO_LB_versus_WT_LB	Control	b4310	1.89224	3.83753e-50	nanM	Function unknown
CpxR_KO_LB_versus_WT_LB	Control	b4311	5.96533	5.30842e-41	nanC	Carbohydrate transport and metabolism
CpxR_KO_LB_versus_WT_LB	Control	b4345	-1.95493	4.26709e-07	mcrC	Defense mechanisms
CpxR_KO_LB_versus_WT_LB	Control	b4355	-2.09806	9.98846e-34	tsr	Cell motility
CpxR_KO_LB_versus_WT_LB	Control	b4411	2.55479	0.00296026	ecnB	Function unknown
CpxR_KO_LB_versus_WT_LB	Control	b4477	1.90359	0.040569	dgoA	Carbohydrate transport and metabolism
CpxR_KO_LB_versus_WT_LB	Control	b4484	-6.00295	2.59731e-36	cpxP	Cell motility
CpxR_KO_LB_versus_WT_LB	Control	b4515	2.5732	0.00121256	cydX	No COG Annotation
CpxR_KO_LB_versus_WT_LB	Control	b4518	2.43387	4.61323e-10	ymdF	Function unknown
CpxR_KO_LB_versus_WT_LB	Control	b4523	2.99665	0.0222434	yciX	No COG Annotation
CpxR_KO_LB_versus_WT_LB	Control	b4539	2.65341	8.72501e-07	yoeB	Function unknown
CpxR_KO_LB_versus_WT_LB	Control	b4547	2.71949	3.76556e-07	ypfN	Function unknown
CpxR_KO_LB_versus_WT_LB	Control	b4554	2.22754	1.40355e-21	yibT	Function unknown
CpxR_KO_LB_versus_WT_LB	Control	b4557	1.71011	0.0230499	yidD	Function unknown
CpxR_KO_LB_versus_WT_LB	Control	b4565	3.55183	0.000747891	sgcB	Carbohydrate transport and metabolism
CpxR_KO_LB_versus_WT_LB	Control	b4568	2.99078	2.66426e-07	ytjA	No COG Annotation
CpxR_KO_LB_versus_WT_LB	Control	b4582_2	2.11691	0.0201884	yoeA_2	No COG Annotation
CpxR_KO_LB_versus_WT_LB	Control	b4595	1.89047	8.09473e-05	yciY	Function unknown
CpxR_KO_LB_versus_WT_LB	Control	b4596	2.47161	0.0309637	yciZ	Function unknown
CpxR_KO_LB_versus_WT_LB	Control	b4658_2	2.4569	6.72622e-05	yghX_2	No COG Annotation

## Sheet: KdpE
Comparison	Condition	locus_tag	log2_fold_change	p_adj	gene_name	cog
KdpE_KO_01mM-KCl_versus_WT_01mM-KCl	Induction	b0005	1.59593	7.15258e-07	yaaX	Function unknown
KdpE_KO_01mM-KCl_versus_WT_01mM-KCl	Induction	b0032	3.7634	1.07006e-96	carA	Nucleotide transport and metabolism
KdpE_KO_01mM-KCl_versus_WT_01mM-KCl	Induction	b0033	1.52864	2.61671e-42	carB	Nucleotide transport and metabolism
KdpE_KO_01mM-KCl_versus_WT_01mM-KCl	Induction	b0240_2	1.72178	6.96902e-05	crl_2	No COG Annotation
KdpE_KO_01mM-KCl_versus_WT_01mM-KCl	Induction	b0262	-1.54632	0.00491017	afuC	Inorganic ion transport and metabolism
KdpE_KO_01mM-KCl_versus_WT_01mM-KCl	Induction	b0296	-10.1215	9.63839e-256	ykgM	Translation, ribosomal structure and biogenesis
KdpE_KO_01mM-KCl_versus_WT_01mM-KCl	Induction	b0330	2.10862	5.21797e-16	prpR	Transcription
KdpE_KO_01mM-KCl_versus_WT_01mM-KCl	Induction	b0336	2.71502	7.36448e-56	codB	Nucleotide transport and metabolism
KdpE_KO_01mM-KCl_versus_WT_01mM-KCl	Induction	b0346	2.11515	7.84696e-26	mhpR	No COG Annotation
KdpE_KO_01mM-KCl_versus_WT_01mM-KCl	Induction	b0379	1.6752	0.0311137	yaiY	Function unknown
KdpE_KO_01mM-KCl_versus_WT_01mM-KCl	Induction	b0432	1.56924	1.04928e-67	cyoA	Energy production and conversion
KdpE_KO_01mM-KCl_versus_WT_01mM-KCl	Induction	b0458	2.37003	9.64804e-24	ylaC	Function unknown
KdpE_KO_01mM-KCl_versus_WT_01mM-KCl	Induction	b0473	1.56762	1.57196e-55	htpG	Posttranslational modification, protein turnover, chaperones
KdpE_KO_01mM-KCl_versus_WT_01mM-KCl	Induction	b0484	-1.92981	1.98157e-43	copA	Inorganic ion transport and metabolism
KdpE_KO_01mM-KCl_versus_WT_01mM-KCl	Induction	b0522	2.8741	8.15921e-47	purK	Nucleotide transport and metabolism
KdpE_KO_01mM-KCl_versus_WT_01mM-KCl	Induction	b0523	4.01126	1.38791e-28	purE	Nucleotide transport and metabolism
KdpE_KO_01mM-KCl_versus_WT_01mM-KCl	Induction	b0572	3.3241	3.37341e-119	cusC	Cell wall/membrane/envelope biogenesis
KdpE_KO_01mM-KCl_versus_WT_01mM-KCl	Induction	b0573	4.18522	7.52168e-30	cusF	Inorganic ion transport and metabolism
KdpE_KO_01mM-KCl_versus_WT_01mM-KCl	Induction	b0574	3.50958	4.66365e-68	cusB	Inorganic ion transport and metabolism
KdpE_KO_01mM-KCl_versus_WT_01mM-KCl	Induction	b0575	2.46323	6.76892e-63	cusA	Inorganic ion transport and metabolism
KdpE_KO_01mM-KCl_versus_WT_01mM-KCl	Induction	b0618	-4.2022	0.0227769	citC	Energy production and conversion
KdpE_KO_01mM-KCl_versus_WT_01mM-KCl	Induction	b0621	-2.83141	2.92522e-30	dcuC	Energy production and conversion
KdpE_KO_01mM-KCl_versus_WT_01mM-KCl	Induction	b0694	-13.8434	2.40779e-20	kdpE	Signal transduction mechanisms
KdpE_KO_01mM-KCl_versus_WT_01mM-KCl	Induction	b0695	-6.7622	0	kdpD	Signal transduction mechanisms
KdpE_KO_01mM-KCl_versus_WT_01mM-KCl	Induction	b0696	-8.4227	0	kdpC	Inorganic ion transport and metabolism
KdpE_KO_01mM-KCl_versus_WT_01mM-KCl	Induction	b0697	-10.2721	0	kdpB	Inorganic ion transport and metabolism
KdpE_KO_01mM-KCl_versus_WT_01mM-KCl	Induction	b0698	-12.1119	0	kdpA	Inorganic ion transport and metabolism
KdpE_KO_01mM-KCl_versus_WT_01mM-KCl	Induction	b0715	-1.81441	2.40541e-08	abrB	Function unknown
KdpE_KO_01mM-KCl_versus_WT_01mM-KCl	Induction	b0721	3.50356	1.36307e-33	sdhC	Energy production and conversion
KdpE_KO_01mM-KCl_versus_WT_01mM-KCl	Induction	b0722	3.63962	1.46554e-23	sdhD	Energy production and conversion
KdpE_KO_01mM-KCl_versus_WT_01mM-KCl	Induction	b0723	2.52658	7.47303e-136	sdhA	No COG Annotation
KdpE_KO_01mM-KCl_versus_WT_01mM-KCl	Induction	b0724	1.59701	3.15869e-42	sdhB	Energy production and conversion
KdpE_KO_01mM-KCl_versus_WT_01mM-KCl	Induction	b0733	-2.18424	1.74403e-185	cydA	Energy production and conversion
KdpE_KO_01mM-KCl_versus_WT_01mM-KCl	Induction	b0750	1.92294	2.06148e-76	nadA	Coenzyme transport and metabolism
KdpE_KO_01mM-KCl_versus_WT_01mM-KCl	Induction	b0805	1.6841	1.10907e-49	fiu	Inorganic ion transport and metabolism
KdpE_KO_01mM-KCl_versus_WT_01mM-KCl	Induction	b0836	-1.855	6.05547e-95	bssR	Signal transduction mechanisms
KdpE_KO_01mM-KCl_versus_WT_01mM-KCl	Induction	b0848	-2.37224	1.41754e-09	ybjM	Function unknown
KdpE_KO_01mM-KCl_versus_WT_01mM-KCl	Induction	b0872	-2.07739	5.11758e-14	hcr	Energy production and conversion
KdpE_KO_01mM-KCl_versus_WT_01mM-KCl	Induction	b0873	-1.76027	3.70217e-08	hcp	Energy production and conversion
KdpE_KO_01mM-KCl_versus_WT_01mM-KCl	Induction	b0894	-2.63686	3.41206e-62	dmsA	Energy production and conversion
KdpE_KO_01mM-KCl_versus_WT_01mM-KCl	Induction	b0904	-3.37663	3.09452e-82	focA	No COG Annotation
KdpE_KO_01mM-KCl_versus_WT_01mM-KCl	Induction	b0945	3.06875	3.82388e-74	pyrD	Nucleotide transport and metabolism
KdpE_KO_01mM-KCl_versus_WT_01mM-KCl	Induction	b1018	1.80613	1.79703e-30	efeO	Inorganic ion transport and metabolism
KdpE_KO_01mM-KCl_versus_WT_01mM-KCl	Induction	b1037	1.55684	1.55074e-25	csgG	Cell wall/membrane/envelope biogenesis
KdpE_KO_01mM-KCl_versus_WT_01mM-KCl	Induction	b1038	2.63315	5.83766e-19	csgF	Intracellular trafficking, secretion, and vesicular transport
KdpE_KO_01mM-KCl_versus_WT_01mM-KCl	Induction	b1039	2.33373	1.6216e-20	csgE	Intracellular trafficking, secretion, and vesicular transport
KdpE_KO_01mM-KCl_versus_WT_01mM-KCl	Induction	b1062	2.55833	4.6701e-91	pyrC	Nucleotide transport and metabolism
KdpE_KO_01mM-KCl_versus_WT_01mM-KCl	Induction	b1110	1.55905	1.29041e-14	ycfJ	Cell wall/membrane/envelope biogenesis
KdpE_KO_01mM-KCl_versus_WT_01mM-KCl	Induction	b1125	1.65476	4.59689e-31	potB	No COG Annotation
KdpE_KO_01mM-KCl_versus_WT_01mM-KCl	Induction	b1131	1.87805	2.28108e-42	purB	Nucleotide transport and metabolism
KdpE_KO_01mM-KCl_versus_WT_01mM-KCl	Induction	b1164	2.10194	2.11392e-06	ycgZ	Function unknown
KdpE_KO_01mM-KCl_versus_WT_01mM-KCl	Induction	b1165	2.66104	5.67838e-07	ymgA	Function unknown
KdpE_KO_01mM-KCl_versus_WT_01mM-KCl	Induction	b1166	2.02527	0.00513076	ariR	Inorganic ion transport and metabolism
KdpE_KO_01mM-KCl_versus_WT_01mM-KCl	Induction	b1167	2.74748	6.27762e-05	ymgC	Function unknown
KdpE_KO_01mM-KCl_versus_WT_01mM-KCl	Induction	b1172	1.54121	8.65754e-06	ymgG	No COG Annotation
KdpE_KO_01mM-KCl_versus_WT_01mM-KCl	Induction	b1178	-4.30048	0	pliG	Function unknown
KdpE_KO_01mM-KCl_versus_WT_01mM-KCl	Induction	b1223	-3.18467	4.54318e-50	narK	Inorganic ion transport and metabolism
KdpE_KO_01mM-KCl_versus_WT_01mM-KCl	Induction	b1224	-2.66611	2.10022e-83	narG	Energy production and conversion
KdpE_KO_01mM-KCl_versus_WT_01mM-KCl	Induction	b1241	-1.60591	9.6967e-84	adhE	Energy production and conversion
KdpE_KO_01mM-KCl_versus_WT_01mM-KCl	Induction	b1256	-2.62327	1.2608e-35	ompW	Cell wall/membrane/envelope biogenesis
KdpE_KO_01mM-KCl_versus_WT_01mM-KCl	Induction	b1282	1.79798	1.01456e-09	yciH	Translation, ribosomal structure and biogenesis
KdpE_KO_01mM-KCl_versus_WT_01mM-KCl	Induction	b1287	2.10494	3.18925e-27	yciW	Function unknown
KdpE_KO_01mM-KCl_versus_WT_01mM-KCl	Induction	b1297	1.61564	1.12185e-30	puuA	Amino acid transport and metabolism
KdpE_KO_01mM-KCl_versus_WT_01mM-KCl	Induction	b1298	2.97114	5.23995e-16	puuD	Amino acid transport and metabolism
KdpE_KO_01mM-KCl_versus_WT_01mM-KCl	Induction	b1332	1.53853	3.95006e-10	ynaJ	Function unknown
KdpE_KO_01mM-KCl_versus_WT_01mM-KCl	Induction	b1376	-1.58351	5.7454e-61	uspF	Signal transduction mechanisms
KdpE_KO_01mM-KCl_versus_WT_01mM-KCl	Induction	b1415	1.96075	3.99336e-87	aldA	No COG Annotation
KdpE_KO_01mM-KCl_versus_WT_01mM-KCl	Induction	b1422	2.61098	5.13732e-75	ydcI	Transcription
KdpE_KO_01mM-KCl_versus_WT_01mM-KCl	Induction	b1481	2.11614	0.00490264	bdm	Function unknown
KdpE_KO_01mM-KCl_versus_WT_01mM-KCl	Induction	b1488	1.73606	0.0120808	ddpX	Cell wall/membrane/envelope biogenesis
KdpE_KO_01mM-KCl_versus_WT_01mM-KCl	Induction	b1541	-2.48709	1.70255e-10	ydfZ	Function unknown
KdpE_KO_01mM-KCl_versus_WT_01mM-KCl	Induction	b1549	-1.64972	0.0388942	ydfO	No COG Annotation
KdpE_KO_01mM-KCl_versus_WT_01mM-KCl	Induction	b1587	-2.57436	2.05274e-55	ynfE	Energy production and conversion
KdpE_KO_01mM-KCl_versus_WT_01mM-KCl	Induction	b1593	-3.90565	3.54625e-133	ynfK	Coenzyme transport and metabolism
KdpE_KO_01mM-KCl_versus_WT_01mM-KCl	Induction	b1623	-1.8002	2.50928e-83	add	Nucleotide transport and metabolism
KdpE_KO_01mM-KCl_versus_WT_01mM-KCl	Induction	b1639	1.71612	8.50446e-09	mliC	Function unknown
KdpE_KO_01mM-KCl_versus_WT_01mM-KCl	Induction	b1658	2.08875	1.1151e-49	purR	No COG Annotation
KdpE_KO_01mM-KCl_versus_WT_01mM-KCl	Induction	b1660	-1.87817	7.87409e-09	ydhC	Inorganic ion transport and metabolism
KdpE_KO_01mM-KCl_versus_WT_01mM-KCl	Induction	b1729	2.86388	2.0364e-164	ydjN	Function unknown
KdpE_KO_01mM-KCl_versus_WT_01mM-KCl	Induction	b1748	1.83805	8.95938e-19	astC	No COG Annotation
KdpE_KO_01mM-KCl_versus_WT_01mM-KCl	Induction	b1750	-4.46417	2.57489e-39	ydjX	Function unknown
KdpE_KO_01mM-KCl_versus_WT_01mM-KCl	Induction	b1751	-3.18673	3.14146e-33	ydjY	Function unknown
KdpE_KO_01mM-KCl_versus_WT_01mM-KCl	Induction	b1757	-2.56633	3.12754e-58	ynjE	Inorganic ion transport and metabolism
KdpE_KO_01mM-KCl_versus_WT_01mM-KCl	Induction	b1778	1.6444	1.22209e-20	msrB	Posttranslational modification, protein turnover, chaperones
KdpE_KO_01mM-KCl_versus_WT_01mM-KCl	Induction	b1849	1.62375	2.32652e-21	purT	Nucleotide transport and metabolism
KdpE_KO_01mM-KCl_versus_WT_01mM-KCl	Induction	b1856	-2.71055	5.73473e-191	mepM	Cell wall/membrane/envelope biogenesis
KdpE_KO_01mM-KCl_versus_WT_01mM-KCl	Induction	b1857	-5.79483	0	znuA	Inorganic ion transport and metabolism
KdpE_KO_01mM-KCl_versus_WT_01mM-KCl	Induction	b1858	-3.71479	9.48003e-235	znuC	Inorganic ion transport and metabolism
KdpE_KO_01mM-KCl_versus_WT_01mM-KCl	Induction	b1859	-3.30049	1.07234e-76	znuB	Inorganic ion transport and metabolism
KdpE_KO_01mM-KCl_versus_WT_01mM-KCl	Induction	b1884	-1.73467	0.000351319	cheR	Cell motility
KdpE_KO_01mM-KCl_versus_WT_01mM-KCl	Induction	b1885	-2.11941	2.6826e-14	tap	No COG Annotation
KdpE_KO_01mM-KCl_versus_WT_01mM-KCl	Induction	b1886	-2.36373	8.72671e-23	tar	No COG Annotation
KdpE_KO_01mM-KCl_versus_WT_01mM-KCl	Induction	b1887	-1.8497	7.3041e-09	cheW	Cell motility
KdpE_KO_01mM-KCl_versus_WT_01mM-KCl	Induction	b1888	-1.53258	8.3862e-15	cheA	Signal transduction mechanisms
KdpE_KO_01mM-KCl_versus_WT_01mM-KCl	Induction	b1889	-1.74171	5.52627e-06	motB	Cell motility
KdpE_KO_01mM-KCl_versus_WT_01mM-KCl	Induction	b1890	-1.6482	7.06717e-05	motA	Cell motility
KdpE_KO_01mM-KCl_versus_WT_01mM-KCl	Induction	b1893	-1.76392	0.00856201	insB1	No COG Annotation
KdpE_KO_01mM-KCl_versus_WT_01mM-KCl	Induction	b1906	-1.6914	3.78209e-10	yecH	Function unknown
KdpE_KO_01mM-KCl_versus_WT_01mM-KCl	Induction	b1922	-2.49653	1.75913e-05	fliA	Transcription
KdpE_KO_01mM-KCl_versus_WT_01mM-KCl	Induction	b1923	-2.02583	1.22082e-120	fliC	Cell motility
KdpE_KO_01mM-KCl_versus_WT_01mM-KCl	Induction	b1973	-10.3547	8.16813e-83	zinT	No COG Annotation
KdpE_KO_01mM-KCl_versus_WT_01mM-KCl	Induction	b2012	1.91022	2.74217e-18	yeeD	No COG Annotation
KdpE_KO_01mM-KCl_versus_WT_01mM-KCl	Induction	b2013	2.73742	1.20492e-77	yeeE	Function unknown
KdpE_KO_01mM-KCl_versus_WT_01mM-KCl	Induction	b2014	2.2828	3.03099e-52	plaP	Amino acid transport and metabolism
KdpE_KO_01mM-KCl_versus_WT_01mM-KCl	Induction	b2091	1.63198	7.41409e-56	gatD	Energy production and conversion
KdpE_KO_01mM-KCl_versus_WT_01mM-KCl	Induction	b2092_1	2.02465	3.58882e-148	gatC_1	No COG Annotation
KdpE_KO_01mM-KCl_versus_WT_01mM-KCl	Induction	b2092_2	2.16029	2.64176e-53	gatC_2	No COG Annotation
KdpE_KO_01mM-KCl_versus_WT_01mM-KCl	Induction	b2093	2.00608	7.2646e-18	gatB	Carbohydrate transport and metabolism
KdpE_KO_01mM-KCl_versus_WT_01mM-KCl	Induction	b2110	-2.5887	0.0224649	yehC	Intracellular trafficking, secretion, and vesicular transport
KdpE_KO_01mM-KCl_versus_WT_01mM-KCl	Induction	b2111	-2.04126	6.70328e-06	yehD	Function unknown
KdpE_KO_01mM-KCl_versus_WT_01mM-KCl	Induction	b2148	1.56695	4.02259e-05	mglC	Carbohydrate transport and metabolism
KdpE_KO_01mM-KCl_versus_WT_01mM-KCl	Induction	b2149	2.42611	4.07889e-16	mglA	No COG Annotation
KdpE_KO_01mM-KCl_versus_WT_01mM-KCl	Induction	b2150	2.24141	2.12549e-29	mglB	Carbohydrate transport and metabolism
KdpE_KO_01mM-KCl_versus_WT_01mM-KCl	Induction	b2168	-2.63778	6.84529e-133	fruK	Carbohydrate transport and metabolism
KdpE_KO_01mM-KCl_versus_WT_01mM-KCl	Induction	b2169	-3.4105	4.14149e-116	fruB	Carbohydrate transport and metabolism
KdpE_KO_01mM-KCl_versus_WT_01mM-KCl	Induction	b2181	2.94828	1.45337e-37	yejG	Function unknown
KdpE_KO_01mM-KCl_versus_WT_01mM-KCl	Induction	b2234	1.65912	9.61397e-53	nrdA	Nucleotide transport and metabolism
KdpE_KO_01mM-KCl_versus_WT_01mM-KCl	Induction	b2298	-2.25027	1.43382e-13	yfcC	Function unknown
KdpE_KO_01mM-KCl_versus_WT_01mM-KCl	Induction	b2312	1.99728	1.93779e-58	purF	Nucleotide transport and metabolism
KdpE_KO_01mM-KCl_versus_WT_01mM-KCl	Induction	b2313	2.39456	8.261e-31	cvpA	Function unknown
KdpE_KO_01mM-KCl_versus_WT_01mM-KCl	Induction	b2343	-1.57695	1.84743e-08	yfcZ	Function unknown
KdpE_KO_01mM-KCl_versus_WT_01mM-KCl	Induction	b2390	2.01056	1.46034e-09	ypeC	Function unknown
KdpE_KO_01mM-KCl_versus_WT_01mM-KCl	Induction	b2392	-1.94005	1.95555e-153	mntH	Inorganic ion transport and metabolism
KdpE_KO_01mM-KCl_versus_WT_01mM-KCl	Induction	b2424	2.32415	2.88066e-28	cysU	Inorganic ion transport and metabolism
KdpE_KO_01mM-KCl_versus_WT_01mM-KCl	Induction	b2425	2.63452	4.07944e-26	cysP	Inorganic ion transport and metabolism
KdpE_KO_01mM-KCl_versus_WT_01mM-KCl	Induction	b2466	1.74302	1.51434e-17	ypfG	Function unknown
KdpE_KO_01mM-KCl_versus_WT_01mM-KCl	Induction	b2476	2.22326	1.15346e-51	purC	Nucleotide transport and metabolism
KdpE_KO_01mM-KCl_versus_WT_01mM-KCl	Induction	b2497	2.68297	9.51426e-39	uraA	No COG Annotation
KdpE_KO_01mM-KCl_versus_WT_01mM-KCl	Induction	b2499	4.07516	3.97441e-96	purM	Nucleotide transport and metabolism
KdpE_KO_01mM-KCl_versus_WT_01mM-KCl	Induction	b2500	1.59231	1.94875e-28	purN	Nucleotide transport and metabolism
KdpE_KO_01mM-KCl_versus_WT_01mM-KCl	Induction	b2508	1.8483	5.69959e-61	guaB	Nucleotide transport and metabolism
KdpE_KO_01mM-KCl_versus_WT_01mM-KCl	Induction	b2518	2.25651	4.59773e-19	ndk	Nucleotide transport and metabolism
KdpE_KO_01mM-KCl_versus_WT_01mM-KCl	Induction	b2524	1.98514	2.3168e-07	iscX	Function unknown
KdpE_KO_01mM-KCl_versus_WT_01mM-KCl	Induction	b2525	1.72816	1.73197e-17	fdx	Energy production and conversion
KdpE_KO_01mM-KCl_versus_WT_01mM-KCl	Induction	b2527	2.07813	2.57905e-26	hscB	Posttranslational modification, protein turnover, chaperones
KdpE_KO_01mM-KCl_versus_WT_01mM-KCl	Induction	b2529	1.89922	3.79586e-54	iscU	Energy production and conversion
KdpE_KO_01mM-KCl_versus_WT_01mM-KCl	Induction	b2530	2.92457	1.1891e-201	iscS	No COG Annotation
KdpE_KO_01mM-KCl_versus_WT_01mM-KCl	Induction	b2531	2.14311	1.22968e-67	iscR	No COG Annotation
KdpE_KO_01mM-KCl_versus_WT_01mM-KCl	Induction	b2537	1.75512	1.11532e-22	hcaR	Transcription
KdpE_KO_01mM-KCl_versus_WT_01mM-KCl	Induction	b2574	2.17596	7.9104e-58	nadB	Coenzyme transport and metabolism
KdpE_KO_01mM-KCl_versus_WT_01mM-KCl	Induction	b2579	-2.33064	4.33533e-46	grcA	Function unknown
KdpE_KO_01mM-KCl_versus_WT_01mM-KCl	Induction	b2670	-2.65429	2.17758e-10	alaE	Intracellular trafficking, secretion, and vesicular transport
KdpE_KO_01mM-KCl_versus_WT_01mM-KCl	Induction	b2727	-2.39174	2.13282e-25	hypB	Transcription
KdpE_KO_01mM-KCl_versus_WT_01mM-KCl	Induction	b2728	-2.28758	0.0450065	hypC	Posttranslational modification, protein turnover, chaperones
KdpE_KO_01mM-KCl_versus_WT_01mM-KCl	Induction	b2752	2.20587	2.57779e-46	cysD	Inorganic ion transport and metabolism
KdpE_KO_01mM-KCl_versus_WT_01mM-KCl	Induction	b2764	2.7731	9.42709e-80	cysJ	Inorganic ion transport and metabolism
KdpE_KO_01mM-KCl_versus_WT_01mM-KCl	Induction	b2844	1.53548	8.52877e-16	yqeF	No COG Annotation
KdpE_KO_01mM-KCl_versus_WT_01mM-KCl	Induction	b2927	-1.63866	2.53586e-57	epd	No COG Annotation
KdpE_KO_01mM-KCl_versus_WT_01mM-KCl	Induction	b2965	1.60989	6.61402e-34	speC	No COG Annotation
KdpE_KO_01mM-KCl_versus_WT_01mM-KCl	Induction	b2980	2.16006	2.90658e-14	glcC	Transcription
KdpE_KO_01mM-KCl_versus_WT_01mM-KCl	Induction	b3022	-1.52773	1.19221e-16	mqsR	Transcription
KdpE_KO_01mM-KCl_versus_WT_01mM-KCl	Induction	b3060	-3.87696	4.92814e-29	ttdR	Transcription
KdpE_KO_01mM-KCl_versus_WT_01mM-KCl	Induction	b3091	-1.64421	2.82753e-30	uxaA	No COG Annotation
KdpE_KO_01mM-KCl_versus_WT_01mM-KCl	Induction	b3092	-2.26575	2.38039e-65	uxaC	Carbohydrate transport and metabolism
KdpE_KO_01mM-KCl_versus_WT_01mM-KCl	Induction	b3158	-4.61312	5.12829e-55	yhbU	Posttranslational modification, protein turnover, chaperones
KdpE_KO_01mM-KCl_versus_WT_01mM-KCl	Induction	b3159	-2.75021	2.95069e-18	yhbV	Posttranslational modification, protein turnover, chaperones
KdpE_KO_01mM-KCl_versus_WT_01mM-KCl	Induction	b3211	-2.49281	1.10734e-13	yhcC	Function unknown
KdpE_KO_01mM-KCl_versus_WT_01mM-KCl	Induction	b3364	2.19673	5.54364e-40	tsgA	Carbohydrate transport and metabolism
KdpE_KO_01mM-KCl_versus_WT_01mM-KCl	Induction	b3365	-4.83598	9.58933e-272	nirB	Energy production and conversion
KdpE_KO_01mM-KCl_versus_WT_01mM-KCl	Induction	b3366	-4.38429	4.45067e-08	nirD	Energy production and conversion
KdpE_KO_01mM-KCl_versus_WT_01mM-KCl	Induction	b3408	-3.83978	2.39085e-44	feoA	Inorganic ion transport and metabolism
KdpE_KO_01mM-KCl_versus_WT_01mM-KCl	Induction	b3409	-3.12764	3.69572e-179	feoB	Inorganic ion transport and metabolism
KdpE_KO_01mM-KCl_versus_WT_01mM-KCl	Induction	b3410	-2.01666	0.00561943	feoC	Transcription
KdpE_KO_01mM-KCl_versus_WT_01mM-KCl	Induction	b3470	-1.6475	4.51157e-07	tusA	Inorganic ion transport and metabolism
KdpE_KO_01mM-KCl_versus_WT_01mM-KCl	Induction	b3494	-1.54693	3.20285e-06	uspB	Function unknown
KdpE_KO_01mM-KCl_versus_WT_01mM-KCl	Induction	b3541	1.52543	1.96196e-24	dppD	Defense mechanisms
KdpE_KO_01mM-KCl_versus_WT_01mM-KCl	Induction	b3542	1.6994	2.93554e-19	dppC	Amino acid transport and metabolism
KdpE_KO_01mM-KCl_versus_WT_01mM-KCl	Induction	b3543	1.77911	3.11267e-31	dppB	No COG Annotation
KdpE_KO_01mM-KCl_versus_WT_01mM-KCl	Induction	b3654	4.70532	4.04871e-57	xanP	Nucleotide transport and metabolism
KdpE_KO_01mM-KCl_versus_WT_01mM-KCl	Induction	b3714	2.02898	7.81851e-51	adeP	Function unknown
KdpE_KO_01mM-KCl_versus_WT_01mM-KCl	Induction	b3728	1.89374	2.31023e-59	pstS	Inorganic ion transport and metabolism
KdpE_KO_01mM-KCl_versus_WT_01mM-KCl	Induction	b3774	1.6709	1.17066e-61	ilvC	Amino acid transport and metabolism
KdpE_KO_01mM-KCl_versus_WT_01mM-KCl	Induction	b3820	2.7263	7.15775e-29	yigI	Secondary metabolites biosynthesis, transport and catabolism
KdpE_KO_01mM-KCl_versus_WT_01mM-KCl	Induction	b3894	1.84901	3.61922e-88	fdoG	No COG Annotation
KdpE_KO_01mM-KCl_versus_WT_01mM-KCl	Induction	b3936	2.32038	4.44024e-13	rpmE	Translation, ribosomal structure and biogenesis
KdpE_KO_01mM-KCl_versus_WT_01mM-KCl	Induction	b3945	-1.58825	5.57799e-34	gldA	Energy production and conversion
KdpE_KO_01mM-KCl_versus_WT_01mM-KCl	Induction	b4006	2.25432	1.47851e-54	purH	Nucleotide transport and metabolism
KdpE_KO_01mM-KCl_versus_WT_01mM-KCl	Induction	b4021	-1.97833	5.09461e-20	pepE	Amino acid transport and metabolism
KdpE_KO_01mM-KCl_versus_WT_01mM-KCl	Induction	b4035	-1.87972	7.72609e-09	malK	Carbohydrate transport and metabolism
KdpE_KO_01mM-KCl_versus_WT_01mM-KCl	Induction	b4064	3.096	6.56126e-75	ghxP	No COG Annotation
KdpE_KO_01mM-KCl_versus_WT_01mM-KCl	Induction	b4114	1.5217	1.63145e-30	eptA	Function unknown
KdpE_KO_01mM-KCl_versus_WT_01mM-KCl	Induction	b4116	-2.27619	1.80795e-16	adiY	Transcription
KdpE_KO_01mM-KCl_versus_WT_01mM-KCl	Induction	b4133	-1.98053	6.35052e-28	cadC	Transcription
KdpE_KO_01mM-KCl_versus_WT_01mM-KCl	Induction	b4142	1.63183	2.03339e-38	groS	Posttranslational modification, protein turnover, chaperones
KdpE_KO_01mM-KCl_versus_WT_01mM-KCl	Induction	b4154	-1.68216	1.08501e-70	frdA	Energy production and conversion
KdpE_KO_01mM-KCl_versus_WT_01mM-KCl	Induction	b4242	2.92412	2.17362e-179	mgtA	Inorganic ion transport and metabolism
KdpE_KO_01mM-KCl_versus_WT_01mM-KCl	Induction	b4244	3.14594	6.35408e-119	pyrI	Nucleotide transport and metabolism
KdpE_KO_01mM-KCl_versus_WT_01mM-KCl	Induction	b4245	4.12224	3.51737e-196	pyrB	Nucleotide transport and metabolism
KdpE_KO_01mM-KCl_versus_WT_01mM-KCl	Induction	b4254	1.63684	1.14161e-09	argI	No COG Annotation
KdpE_KO_01mM-KCl_versus_WT_01mM-KCl	Induction	b4332	1.78495	8.17823e-06	yjiJ	Carbohydrate transport and metabolism
KdpE_KO_01mM-KCl_versus_WT_01mM-KCl	Induction	b4354	-1.93551	1.82593e-22	yjiY	Signal transduction mechanisms
KdpE_KO_01mM-KCl_versus_WT_01mM-KCl	Induction	b4364	-1.5223	7.70036e-15	yjjP	Function unknown
KdpE_KO_01mM-KCl_versus_WT_01mM-KCl	Induction	b4380	-2.95784	1.81248e-33	yjjI	No COG Annotation
KdpE_KO_01mM-KCl_versus_WT_01mM-KCl	Induction	b4490_2	1.6366	8.96189e-13	efeU_2	No COG Annotation
KdpE_KO_01mM-KCl_versus_WT_01mM-KCl	Induction	b4506	-7.96091	1.0162e-06	ykgO	Translation, ribosomal structure and biogenesis
KdpE_KO_01mM-KCl_versus_WT_01mM-KCl	Induction	b4567	-2.14824	2.45973e-40	yjjZ	Function unknown
KdpE_KO_01mM-KCl_versus_WT_01mM-KCl	Induction	b4582_1	-3.88054	5.72803e-36	yoeA_1	No COG Annotation
KdpE_KO_115mM-KCl_versus_WT_115mM-KCl	Control	b0694	-8.09491	1.33604e-06	kdpE	Signal transduction mechanisms
KdpE_KO_115mM-KCl_versus_WT_115mM-KCl	Control	b1256	1.69701	1.85271e-06	ompW	Cell wall/membrane/envelope biogenesis
KdpE_KO_115mM-KCl_versus_WT_115mM-KCl	Control	b1593	1.68812	2.86538e-17	ynfK	Coenzyme transport and metabolism
KdpE_KO_115mM-KCl_versus_WT_115mM-KCl	Control	b1660	1.68034	4.44759e-06	ydhC	Inorganic ion transport and metabolism
KdpE_KO_115mM-KCl_versus_WT_115mM-KCl	Control	b2252	-2.04898	5.41187e-23	ais	Signal transduction mechanisms
KdpE_KO_115mM-KCl_versus_WT_115mM-KCl	Control	b2579	3.25264	4.51972e-76	grcA	Function unknown
KdpE_KO_115mM-KCl_versus_WT_115mM-KCl	Control	b3158	1.85464	6.71833e-05	yhbU	Posttranslational modification, protein turnover, chaperones
KdpE_KO_115mM-KCl_versus_WT_115mM-KCl	Control	b3615	-1.83812	4.23288e-11	waaH	Cell wall/membrane/envelope biogenesis

## Sheet: PhoB
Comparison	Condition	locus_tag	log2_fold_change	p_adj	gene_name	cog
PhoB_KO_M9-P_versus_WT_M9-P	Induction	b0032	1.73617	6.41572e-32	carA	Nucleotide transport and metabolism
PhoB_KO_M9-P_versus_WT_M9-P	Induction	b0033	2.67019	2.42561e-140	carB	Nucleotide transport and metabolism
PhoB_KO_M9-P_versus_WT_M9-P	Induction	b0250	-2.52518	8.80301e-36	ykfB	No COG Annotation
PhoB_KO_M9-P_versus_WT_M9-P	Induction	b0336	1.85935	5.06532e-36	codB	Nucleotide transport and metabolism
PhoB_KO_M9-P_versus_WT_M9-P	Induction	b0365	1.68063	1.68096e-08	tauA	Inorganic ion transport and metabolism
PhoB_KO_M9-P_versus_WT_M9-P	Induction	b0383	-2.91772	8.32135e-140	phoA	Inorganic ion transport and metabolism
PhoB_KO_M9-P_versus_WT_M9-P	Induction	b0399	-15.5909	1.21173e-25	phoB	Signal transduction mechanisms
PhoB_KO_M9-P_versus_WT_M9-P	Induction	b0400	-3.14874	3.29091e-137	phoR	Signal transduction mechanisms
PhoB_KO_M9-P_versus_WT_M9-P	Induction	b0574	-1.56343	1.68326e-50	cusB	Inorganic ion transport and metabolism
PhoB_KO_M9-P_versus_WT_M9-P	Induction	b0721	1.55962	7.2204e-07	sdhC	Energy production and conversion
PhoB_KO_M9-P_versus_WT_M9-P	Induction	b0722	2.5204	1.67342e-22	sdhD	Energy production and conversion
PhoB_KO_M9-P_versus_WT_M9-P	Induction	b0723	1.87396	3.51784e-103	sdhA	No COG Annotation
PhoB_KO_M9-P_versus_WT_M9-P	Induction	b0724	1.63875	5.86221e-73	sdhB	Energy production and conversion
PhoB_KO_M9-P_versus_WT_M9-P	Induction	b0763	-1.93499	2.31411e-68	modA	Inorganic ion transport and metabolism
PhoB_KO_M9-P_versus_WT_M9-P	Induction	b0764	-1.78012	1.01346e-19	modB	Inorganic ion transport and metabolism
PhoB_KO_M9-P_versus_WT_M9-P	Induction	b0765	-2.26087	4.42008e-32	modC	Inorganic ion transport and metabolism
PhoB_KO_M9-P_versus_WT_M9-P	Induction	b0804	1.83742	4.25058e-13	ybiX	Function unknown
PhoB_KO_M9-P_versus_WT_M9-P	Induction	b0805	3.10834	8.2972e-125	fiu	Inorganic ion transport and metabolism
PhoB_KO_M9-P_versus_WT_M9-P	Induction	b0974	2.15244	0.0134902	hyaC	Energy production and conversion
PhoB_KO_M9-P_versus_WT_M9-P	Induction	b1070	-4.86618	4.13542e-88	flgN	No COG Annotation
PhoB_KO_M9-P_versus_WT_M9-P	Induction	b1071	-5.34246	4.46332e-64	flgM	Transcription
PhoB_KO_M9-P_versus_WT_M9-P	Induction	b1072	-3.32073	4.46697e-49	flgA	Cell motility
PhoB_KO_M9-P_versus_WT_M9-P	Induction	b1073	-5.88094	9.33384e-57	flgB	Cell motility
PhoB_KO_M9-P_versus_WT_M9-P	Induction	b1074	-5.15206	1.98883e-59	flgC	Cell motility
PhoB_KO_M9-P_versus_WT_M9-P	Induction	b1075	-5.74382	3.09296e-208	flgD	Cell motility
PhoB_KO_M9-P_versus_WT_M9-P	Induction	b1076	-6.20565	0	flgE	Cell motility
PhoB_KO_M9-P_versus_WT_M9-P	Induction	b1077	-6.06008	1.23477e-114	flgF	Cell motility
PhoB_KO_M9-P_versus_WT_M9-P	Induction	b1078	-5.51957	1.0915e-252	flgG	Cell motility
PhoB_KO_M9-P_versus_WT_M9-P	Induction	b1079	-4.79116	4.28019e-48	flgH	Cell motility
PhoB_KO_M9-P_versus_WT_M9-P	Induction	b1080	-5.08037	1.61634e-59	flgI	Cell motility
PhoB_KO_M9-P_versus_WT_M9-P	Induction	b1081	-4.28009	5.53846e-24	flgJ	Cell motility
PhoB_KO_M9-P_versus_WT_M9-P	Induction	b1082	-6.74928	0	flgK	Cell motility
PhoB_KO_M9-P_versus_WT_M9-P	Induction	b1083	-5.2592	3.58539e-245	flgL	Cell motility
PhoB_KO_M9-P_versus_WT_M9-P	Induction	b1194	-6.75351	5.4332e-52	ycgR	Cell wall/membrane/envelope biogenesis
PhoB_KO_M9-P_versus_WT_M9-P	Induction	b1287	2.13333	2.73961e-24	yciW	Function unknown
PhoB_KO_M9-P_versus_WT_M9-P	Induction	b1387	-1.54709	0.0239899	paaZ	Secondary metabolites biosynthesis, transport and catabolism
PhoB_KO_M9-P_versus_WT_M9-P	Induction	b1415	1.88009	1.51898e-96	aldA	No COG Annotation
PhoB_KO_M9-P_versus_WT_M9-P	Induction	b1421	-2.20808	3.31788e-43	trg	No COG Annotation
PhoB_KO_M9-P_versus_WT_M9-P	Induction	b1566	-5.75764	3.73151e-55	flxA	No COG Annotation
PhoB_KO_M9-P_versus_WT_M9-P	Induction	b1757	-1.53488	4.14434e-39	ynjE	Inorganic ion transport and metabolism
PhoB_KO_M9-P_versus_WT_M9-P	Induction	b1760	-3.18847	3.3764e-07	ynjH	Function unknown
PhoB_KO_M9-P_versus_WT_M9-P	Induction	b1878	-5.88072	0.000684968	flhE	Cell motility
PhoB_KO_M9-P_versus_WT_M9-P	Induction	b1879	-4.04764	2.13467e-76	flhA	Cell motility
PhoB_KO_M9-P_versus_WT_M9-P	Induction	b1880	-4.26344	5.25009e-22	flhB	Cell motility
PhoB_KO_M9-P_versus_WT_M9-P	Induction	b1881	-4.87719	2.16408e-122	cheZ	Signal transduction mechanisms
PhoB_KO_M9-P_versus_WT_M9-P	Induction	b1882	-5.9394	5.14245e-55	cheY	Signal transduction mechanisms
PhoB_KO_M9-P_versus_WT_M9-P	Induction	b1883	-5.37048	4.13208e-55	cheB	Signal transduction mechanisms
PhoB_KO_M9-P_versus_WT_M9-P	Induction	b1884	-5.29797	1.87952e-42	cheR	Cell motility
PhoB_KO_M9-P_versus_WT_M9-P	Induction	b1885	-6.80592	2.18344e-91	tap	No COG Annotation
PhoB_KO_M9-P_versus_WT_M9-P	Induction	b1886	-8.98839	5.74343e-127	tar	No COG Annotation
PhoB_KO_M9-P_versus_WT_M9-P	Induction	b1887	-6.92464	5.26918e-69	cheW	Cell motility
PhoB_KO_M9-P_versus_WT_M9-P	Induction	b1888	-6.52571	2.73399e-223	cheA	Signal transduction mechanisms
PhoB_KO_M9-P_versus_WT_M9-P	Induction	b1889	-6.85256	3.53978e-45	motB	Cell motility
PhoB_KO_M9-P_versus_WT_M9-P	Induction	b1890	-6.96002	3.18985e-103	motA	Cell motility
PhoB_KO_M9-P_versus_WT_M9-P	Induction	b1891	-2.15742	1.77816e-09	flhC	Transcription
PhoB_KO_M9-P_versus_WT_M9-P	Induction	b1892	-1.50899	0.0022681	flhD	Transcription
PhoB_KO_M9-P_versus_WT_M9-P	Induction	b1921	-5.10446	4.88965e-45	fliZ	Transcription
PhoB_KO_M9-P_versus_WT_M9-P	Induction	b1922	-6.50139	6.04998e-41	fliA	Transcription
PhoB_KO_M9-P_versus_WT_M9-P	Induction	b1923	-8.54259	0	fliC	Cell motility
PhoB_KO_M9-P_versus_WT_M9-P	Induction	b1924	-7.78022	1.64943e-134	fliD	Cell motility
PhoB_KO_M9-P_versus_WT_M9-P	Induction	b1925	-5.70847	8.82965e-32	fliS	Cell motility
PhoB_KO_M9-P_versus_WT_M9-P	Induction	b1926	-5.02036	3.20724e-13	fliT	Transcription
PhoB_KO_M9-P_versus_WT_M9-P	Induction	b1937	-5.45891	2.53944e-06	fliE	Cell motility
PhoB_KO_M9-P_versus_WT_M9-P	Induction	b1938	-6.56667	3.93339e-58	fliF	Cell motility
PhoB_KO_M9-P_versus_WT_M9-P	Induction	b1939	-4.54907	7.6354e-72	fliG	Cell motility
PhoB_KO_M9-P_versus_WT_M9-P	Induction	b1940	-4.4946	7.10686e-23	fliH	Cell motility
PhoB_KO_M9-P_versus_WT_M9-P	Induction	b1941	-5.12541	1.69794e-26	fliI	Cell motility
PhoB_KO_M9-P_versus_WT_M9-P	Induction	b1942	-4.08632	2.45015e-06	fliJ	Cell motility
PhoB_KO_M9-P_versus_WT_M9-P	Induction	b1943	-4.35337	3.88258e-28	fliK	Cell motility
PhoB_KO_M9-P_versus_WT_M9-P	Induction	b1944	-4.03583	1.18495e-14	fliL	Cell motility
PhoB_KO_M9-P_versus_WT_M9-P	Induction	b1945	-5.88033	2.91323e-49	fliM	Cell motility
PhoB_KO_M9-P_versus_WT_M9-P	Induction	b1946	-5.53796	5.44899e-33	fliN	Cell motility
PhoB_KO_M9-P_versus_WT_M9-P	Induction	b1947	-3.37899	0.000147816	fliO	Cell motility
PhoB_KO_M9-P_versus_WT_M9-P	Induction	b1948	-3.94832	5.58051e-07	fliP	Cell motility
PhoB_KO_M9-P_versus_WT_M9-P	Induction	b2000	4.3982	0	flu	Cell wall/membrane/envelope biogenesis
PhoB_KO_M9-P_versus_WT_M9-P	Induction	b2001	3.17085	2.33179e-78	yeeR	Function unknown
PhoB_KO_M9-P_versus_WT_M9-P	Induction	b2112	1.77899	0.0148673	yehE	Function unknown
PhoB_KO_M9-P_versus_WT_M9-P	Induction	b2148	2.21948	2.96809e-15	mglC	Carbohydrate transport and metabolism
PhoB_KO_M9-P_versus_WT_M9-P	Induction	b2149	2.13796	3.7194e-14	mglA	No COG Annotation
PhoB_KO_M9-P_versus_WT_M9-P	Induction	b2425	1.85466	1.08344e-13	cysP	Inorganic ion transport and metabolism
PhoB_KO_M9-P_versus_WT_M9-P	Induction	b2497	1.78435	2.56639e-43	uraA	No COG Annotation
PhoB_KO_M9-P_versus_WT_M9-P	Induction	b2586	-4.05806	0.0314631	yfiM	Function unknown
PhoB_KO_M9-P_versus_WT_M9-P	Induction	b3072	-2.33199	6.07294e-39	aer	Signal transduction mechanisms
PhoB_KO_M9-P_versus_WT_M9-P	Induction	b3101	1.5229	0.00516365	yqjF	Function unknown
PhoB_KO_M9-P_versus_WT_M9-P	Induction	b3159	-1.50648	4.17699e-15	yhbV	Posttranslational modification, protein turnover, chaperones
PhoB_KO_M9-P_versus_WT_M9-P	Induction	b3367	-1.64723	2.92167e-13	nirC	Inorganic ion transport and metabolism
PhoB_KO_M9-P_versus_WT_M9-P	Induction	b3453	-1.71828	1.84925e-17	ugpB	Inorganic ion transport and metabolism
PhoB_KO_M9-P_versus_WT_M9-P	Induction	b3476	-1.91568	3.25746e-46	nikA	Amino acid transport and metabolism
PhoB_KO_M9-P_versus_WT_M9-P	Induction	b3477	-2.13438	1.90152e-11	nikB	Inorganic ion transport and metabolism
PhoB_KO_M9-P_versus_WT_M9-P	Induction	b3512	1.98085	0.0148979	gadE	Transcription
PhoB_KO_M9-P_versus_WT_M9-P	Induction	b3525	-6.57738	4.11609e-68	yhjH	Signal transduction mechanisms
PhoB_KO_M9-P_versus_WT_M9-P	Induction	b3666	-3.64121	7.31347e-33	uhpT	Carbohydrate transport and metabolism
PhoB_KO_M9-P_versus_WT_M9-P	Induction	b3724	-1.7072	1.22356e-35	phoU	Inorganic ion transport and metabolism
PhoB_KO_M9-P_versus_WT_M9-P	Induction	b3725	-2.72715	1.0218e-101	pstB	Inorganic ion transport and metabolism
PhoB_KO_M9-P_versus_WT_M9-P	Induction	b3726	-3.94427	1.02845e-75	pstA	Inorganic ion transport and metabolism
PhoB_KO_M9-P_versus_WT_M9-P	Induction	b3727	-4.83911	4.7188e-149	pstC	Inorganic ion transport and metabolism
PhoB_KO_M9-P_versus_WT_M9-P	Induction	b3728	-7.75567	0	pstS	Inorganic ion transport and metabolism
PhoB_KO_M9-P_versus_WT_M9-P	Induction	b3845	1.64485	1.26425e-10	fadA	No COG Annotation
PhoB_KO_M9-P_versus_WT_M9-P	Induction	b3846	2.12377	7.06809e-14	fadB	Lipid transport and metabolism
PhoB_KO_M9-P_versus_WT_M9-P	Induction	b4071	-1.85934	1.13722e-05	nrfB	Energy production and conversion
PhoB_KO_M9-P_versus_WT_M9-P	Induction	b4072	-2.13105	7.53965e-06	nrfC	Energy production and conversion
PhoB_KO_M9-P_versus_WT_M9-P	Induction	b4074	-1.61491	0.0341941	nrfE	Posttranslational modification, protein turnover, chaperones
PhoB_KO_M9-P_versus_WT_M9-P	Induction	b4094	1.75044	0.026727	phnN	Inorganic ion transport and metabolism
PhoB_KO_M9-P_versus_WT_M9-P	Induction	b4105	-2.04003	0.0462157	phnD	Inorganic ion transport and metabolism
PhoB_KO_M9-P_versus_WT_M9-P	Induction	b4106	-3.1829	0.00264429	phnC	Inorganic ion transport and metabolism
PhoB_KO_M9-P_versus_WT_M9-P	Induction	b4109	-1.92048	2.05117e-26	crfC	Function unknown
PhoB_KO_M9-P_versus_WT_M9-P	Induction	b4110	-5.38769	5.7053e-22	yjcZ	Function unknown
PhoB_KO_M9-P_versus_WT_M9-P	Induction	b4244	1.53808	1.1973e-57	pyrI	Nucleotide transport and metabolism
PhoB_KO_M9-P_versus_WT_M9-P	Induction	b4245	1.66232	2.1636e-58	pyrB	Nucleotide transport and metabolism
PhoB_KO_M9-P_versus_WT_M9-P	Induction	b4334	-1.99872	1.75808e-07	yjiL	Lipid transport and metabolism
PhoB_KO_M9-P_versus_WT_M9-P	Induction	b4335	-1.92511	2.19857e-37	yjiM	Amino acid transport and metabolism
PhoB_KO_M9-P_versus_WT_M9-P	Induction	b4355	-6.18358	0	tsr	Cell motility
PhoB_KO_M9-P_versus_WT_M9-P	Induction	b4552	1.84561	0.0153928	yrhC	No COG Annotation
PhoB_KO_M9_versus_WT_M9	Control	b0021	1.68724	0.00967157	insB1	Replication, recombination and repair
PhoB_KO_M9_versus_WT_M9	Control	b0068	-1.50063	2.45383e-31	thiB	Coenzyme transport and metabolism
PhoB_KO_M9_versus_WT_M9	Control	b0131	-2.76821	3.0704e-31	panD	Coenzyme transport and metabolism
PhoB_KO_M9_versus_WT_M9	Control	b0138	-1.63768	0.00695313	yadM	Function unknown
PhoB_KO_M9_versus_WT_M9	Control	b0199	-2.50291	2.16477e-49	metN	Inorganic ion transport and metabolism
PhoB_KO_M9_versus_WT_M9	Control	b0230	-1.54773	0.0289213	lafU	No COG Annotation
PhoB_KO_M9_versus_WT_M9	Control	b0260	-1.6752	4.94419e-08	mmuP	Amino acid transport and metabolism
PhoB_KO_M9_versus_WT_M9	Control	b0281	-1.91628	6.28127e-37	intF	Replication, recombination and repair
PhoB_KO_M9_versus_WT_M9	Control	b0288	-2.0736	0.00242255	ykgJ	Function unknown
PhoB_KO_M9_versus_WT_M9	Control	b0399	-9.95156	7.15306e-11	phoB	Signal transduction mechanisms
PhoB_KO_M9_versus_WT_M9	Control	b0400	-1.52396	2.54635e-15	phoR	Signal transduction mechanisms
PhoB_KO_M9_versus_WT_M9	Control	b0422	-1.50225	4.14848e-06	xseB	Replication, recombination and repair
PhoB_KO_M9_versus_WT_M9	Control	b0499	1.59925	0.00120009	rhsH	No COG Annotation
PhoB_KO_M9_versus_WT_M9	Control	b0518	-2.23569	0.0439212	fdrA	No COG Annotation
PhoB_KO_M9_versus_WT_M9	Control	b0584	-1.86238	1.00463e-14	fepA	Inorganic ion transport and metabolism
PhoB_KO_M9_versus_WT_M9	Control	b0585	-1.75359	3.5829e-29	fes	Inorganic ion transport and metabolism
PhoB_KO_M9_versus_WT_M9	Control	b0586	-1.51076	8.19272e-13	entF	Secondary metabolites biosynthesis, transport and catabolism
PhoB_KO_M9_versus_WT_M9	Control	b0593	-2.08216	8.94583e-17	entC	Coenzyme transport and metabolism
PhoB_KO_M9_versus_WT_M9	Control	b0594	-1.62682	4.58463e-14	entE	Secondary metabolites biosynthesis, transport and catabolism
PhoB_KO_M9_versus_WT_M9	Control	b0595	-1.6302	1.41845e-17	entB	Secondary metabolites biosynthesis, transport and catabolism
PhoB_KO_M9_versus_WT_M9	Control	b0597	-1.64502	2.21046e-10	entH	Coenzyme transport and metabolism
PhoB_KO_M9_versus_WT_M9	Control	b0600	-1.94786	3.90195e-16	ybdL	Amino acid transport and metabolism
PhoB_KO_M9_versus_WT_M9	Control	b0615	2.93381	0.0222596	citF	Energy production and conversion
PhoB_KO_M9_versus_WT_M9	Control	b0621	2.39026	2.78533e-64	dcuC	Energy production and conversion
PhoB_KO_M9_versus_WT_M9	Control	b0805	-2.11121	5.3854e-11	fiu	Inorganic ion transport and metabolism
PhoB_KO_M9_versus_WT_M9	Control	b0872	2.61059	1.04359e-27	hcr	Energy production and conversion
PhoB_KO_M9_versus_WT_M9	Control	b0894	1.62798	1.63104e-11	dmsA	Energy production and conversion
PhoB_KO_M9_versus_WT_M9	Control	b0917	1.68035	5.18646e-05	ycaR	Function unknown
PhoB_KO_M9_versus_WT_M9	Control	b0966	-1.53039	1.83089e-19	hspQ	Posttranslational modification, protein turnover, chaperones
PhoB_KO_M9_versus_WT_M9	Control	b0972	1.62194	6.53986e-07	hyaA	No COG Annotation
PhoB_KO_M9_versus_WT_M9	Control	b0976	2.39119	0.00953327	hyaE	Transcription
PhoB_KO_M9_versus_WT_M9	Control	b1018	-1.5018	2.66897e-23	efeO	Inorganic ion transport and metabolism
PhoB_KO_M9_versus_WT_M9	Control	b1060	1.56617	8.7837e-09	bssS	Signal transduction mechanisms
PhoB_KO_M9_versus_WT_M9	Control	b1102	-1.5875	8.36609e-19	fhuE	Inorganic ion transport and metabolism
PhoB_KO_M9_versus_WT_M9	Control	b1165	-1.68318	0.00632464	ymgA	Function unknown
PhoB_KO_M9_versus_WT_M9	Control	b1166	-2.92604	0.00140238	ariR	Inorganic ion transport and metabolism
PhoB_KO_M9_versus_WT_M9	Control	b1167	-2.16345	0.00180338	ymgC	Function unknown
PhoB_KO_M9_versus_WT_M9	Control	b1223	2.11911	6.64602e-56	narK	Inorganic ion transport and metabolism
PhoB_KO_M9_versus_WT_M9	Control	b1224	1.98776	1.01519e-36	narG	Energy production and conversion
PhoB_KO_M9_versus_WT_M9	Control	b1256	1.75594	2.73187e-15	ompW	Cell wall/membrane/envelope biogenesis
PhoB_KO_M9_versus_WT_M9	Control	b1259	2.04739	0.000878774	yciG	No COG Annotation
PhoB_KO_M9_versus_WT_M9	Control	b1375	4.05987	0.000853194	ynaE	No COG Annotation
PhoB_KO_M9_versus_WT_M9	Control	b1380	2.10827	2.47874e-95	ldhA	Energy production and conversion
PhoB_KO_M9_versus_WT_M9	Control	b1436	4.07464	1.0503e-06	yncJ	Function unknown
PhoB_KO_M9_versus_WT_M9	Control	b1443	2.11054	3.7867e-11	ydcV	Inorganic ion transport and metabolism
PhoB_KO_M9_versus_WT_M9	Control	b1465	1.73355	6.27425e-05	narV	Energy production and conversion
PhoB_KO_M9_versus_WT_M9	Control	b1468	1.51644	2.49158e-33	narZ	Energy production and conversion
PhoB_KO_M9_versus_WT_M9	Control	b1469	4.257	8.09436e-18	narU	Carbohydrate transport and metabolism
PhoB_KO_M9_versus_WT_M9	Control	b1508	-2.01826	2.39715e-06	hipB	Transcription
PhoB_KO_M9_versus_WT_M9	Control	b1557	3.33033	3.42646e-05	cspB	No COG Annotation
PhoB_KO_M9_versus_WT_M9	Control	b1558	2.92116	0.0469373	cspF	No COG Annotation
PhoB_KO_M9_versus_WT_M9	Control	b1566	-1.85117	4.96002e-05	flxA	No COG Annotation
PhoB_KO_M9_versus_WT_M9	Control	b1597	-1.78973	0.000316294	asr	No COG Annotation
PhoB_KO_M9_versus_WT_M9	Control	b1675	1.5757	1.56574e-05	ydhZ	Function unknown
PhoB_KO_M9_versus_WT_M9	Control	b1677	1.7296	8.61667e-12	lpp	Cell wall/membrane/envelope biogenesis
PhoB_KO_M9_versus_WT_M9	Control	b1685	1.78905	3.70154e-06	ydiH	Function unknown
PhoB_KO_M9_versus_WT_M9	Control	b1825	1.58649	1.20671e-15	yebO	Function unknown
PhoB_KO_M9_versus_WT_M9	Control	b1836	1.88553	6.87029e-27	yebV	Function unknown
PhoB_KO_M9_versus_WT_M9	Control	b1842	-2.73421	3.03782e-12	holE	Replication, recombination and repair
PhoB_KO_M9_versus_WT_M9	Control	b1893	1.53114	0.0209828	insB1	No COG Annotation
PhoB_KO_M9_versus_WT_M9	Control	b1906	2.12228	4.38228e-15	yecH	Function unknown
PhoB_KO_M9_versus_WT_M9	Control	b1992	1.68883	2.00737e-12	cobS	Coenzyme transport and metabolism
PhoB_KO_M9_versus_WT_M9	Control	b2000	4.62037	0	flu	Cell wall/membrane/envelope biogenesis
PhoB_KO_M9_versus_WT_M9	Control	b2001	4.0538	1.11629e-114	yeeR	Function unknown
PhoB_KO_M9_versus_WT_M9	Control	b2002	2.27863	0.000554249	yeeS	Replication, recombination and repair
PhoB_KO_M9_versus_WT_M9	Control	b2056	1.73421	0.0254729	wcaD	No COG Annotation
PhoB_KO_M9_versus_WT_M9	Control	b2085	2.98067	8.96654e-06	yegR	Function unknown
PhoB_KO_M9_versus_WT_M9	Control	b2111	1.75097	4.29411e-08	yehD	Function unknown
PhoB_KO_M9_versus_WT_M9	Control	b2145	-4.01374	0.00910962	yeiS	Function unknown
PhoB_KO_M9_versus_WT_M9	Control	b2155	-2.49877	3.10083e-25	cirA	Inorganic ion transport and metabolism
PhoB_KO_M9_versus_WT_M9	Control	b2167	1.89288	1.47803e-58	fruA	Carbohydrate transport and metabolism
PhoB_KO_M9_versus_WT_M9	Control	b2168	2.86094	2.65805e-39	fruK	Carbohydrate transport and metabolism
PhoB_KO_M9_versus_WT_M9	Control	b2169	1.86786	1.52223e-35	fruB	Carbohydrate transport and metabolism
PhoB_KO_M9_versus_WT_M9	Control	b2205	2.27391	7.37528e-12	napG	Energy production and conversion
PhoB_KO_M9_versus_WT_M9	Control	b2206	2.15536	8.11738e-72	napA	No COG Annotation
PhoB_KO_M9_versus_WT_M9	Control	b2208	1.51878	6.15168e-22	napF	Energy production and conversion
PhoB_KO_M9_versus_WT_M9	Control	b2263	1.7372	6.74651e-06	menH	Coenzyme transport and metabolism
PhoB_KO_M9_versus_WT_M9	Control	b2279	2.77846	1.32497e-72	nuoK	No COG Annotation
PhoB_KO_M9_versus_WT_M9	Control	b2280	1.67271	2.98953e-65	nuoJ	Energy production and conversion
PhoB_KO_M9_versus_WT_M9	Control	b2292	1.54126	1.93847e-27	yfbS	Inorganic ion transport and metabolism
PhoB_KO_M9_versus_WT_M9	Control	b2298	1.65719	8.31711e-12	yfcC	Function unknown
PhoB_KO_M9_versus_WT_M9	Control	b2317	1.61977	1.5894e-40	dedA	Function unknown
PhoB_KO_M9_versus_WT_M9	Control	b2318	1.74304	1.52075e-47	truA	Translation, ribosomal structure and biogenesis
PhoB_KO_M9_versus_WT_M9	Control	b2378	3.28899	3.58194e-50	lpxP	Cell wall/membrane/envelope biogenesis
PhoB_KO_M9_versus_WT_M9	Control	b2528	-2.69024	2.21188e-26	iscA	No COG Annotation
PhoB_KO_M9_versus_WT_M9	Control	b2669	-1.62834	3.51285e-38	stpA	Replication, recombination and repair
PhoB_KO_M9_versus_WT_M9	Control	b2673	-2.29149	2.12749e-08	nrdH	Posttranslational modification, protein turnover, chaperones
PhoB_KO_M9_versus_WT_M9	Control	b2674	-2.12084	4.28928e-16	nrdI	Nucleotide transport and metabolism
PhoB_KO_M9_versus_WT_M9	Control	b2675	-1.85946	1.38853e-25	nrdE	Nucleotide transport and metabolism
PhoB_KO_M9_versus_WT_M9	Control	b2676	-1.7769	7.28002e-25	nrdF	Nucleotide transport and metabolism
PhoB_KO_M9_versus_WT_M9	Control	b2681_1	3.95247	0.0405831	ygaY_1	No COG Annotation
PhoB_KO_M9_versus_WT_M9	Control	b2729	1.52807	2.51005e-34	hypD	Posttranslational modification, protein turnover, chaperones
PhoB_KO_M9_versus_WT_M9	Control	b2766	1.55637	8.49106e-15	ygcN	Energy production and conversion
PhoB_KO_M9_versus_WT_M9	Control	b2777	1.51364	1.27474e-23	queE	Coenzyme transport and metabolism
PhoB_KO_M9_versus_WT_M9	Control	b2818	-1.80419	4.60486e-59	argA	No COG Annotation
PhoB_KO_M9_versus_WT_M9	Control	b2823	-2.42795	4.53118e-05	ppdC	Cell motility
PhoB_KO_M9_versus_WT_M9	Control	b2826	-2.30863	0.0119224	ppdA	Cell motility
PhoB_KO_M9_versus_WT_M9	Control	b2847	1.59644	4.87833e-11	yqeI	No COG Annotation
PhoB_KO_M9_versus_WT_M9	Control	b2848	2.18845	0.00154402	yqeJ	No COG Annotation
PhoB_KO_M9_versus_WT_M9	Control	b2942	-1.65183	1.41286e-49	metK	Coenzyme transport and metabolism
PhoB_KO_M9_versus_WT_M9	Control	b2980	-1.50392	5.82954e-08	glcC	Transcription
PhoB_KO_M9_versus_WT_M9	Control	b3060	1.50418	3.42053e-22	ttdR	Transcription
PhoB_KO_M9_versus_WT_M9	Control	b3083	-1.8324	0.00984015	higB	Function unknown
PhoB_KO_M9_versus_WT_M9	Control	b3103	-1.56965	1.96789e-11	yhaH	Function unknown
PhoB_KO_M9_versus_WT_M9	Control	b3153	1.59564	2.34731e-13	yhbO	Function unknown
PhoB_KO_M9_versus_WT_M9	Control	b3159	1.65256	9.71555e-15	yhbV	Posttranslational modification, protein turnover, chaperones
PhoB_KO_M9_versus_WT_M9	Control	b3299	2.98488	0.000675054	rpmJ	No COG Annotation
PhoB_KO_M9_versus_WT_M9	Control	b3366	2.76225	3.7939e-10	nirD	Energy production and conversion
PhoB_KO_M9_versus_WT_M9	Control	b3410	2.18499	0.0133938	feoC	Transcription
PhoB_KO_M9_versus_WT_M9	Control	b3453	-1.56609	7.11829e-25	ugpB	Inorganic ion transport and metabolism
PhoB_KO_M9_versus_WT_M9	Control	b3466	1.84973	0.0119319	yhhL	Function unknown
PhoB_KO_M9_versus_WT_M9	Control	b3478	1.58264	5.7259e-05	nikC	Inorganic ion transport and metabolism
PhoB_KO_M9_versus_WT_M9	Control	b3479	1.74306	4.02973e-06	nikD	Inorganic ion transport and metabolism
PhoB_KO_M9_versus_WT_M9	Control	b3494	-3.2585	9.967e-16	uspB	Function unknown
PhoB_KO_M9_versus_WT_M9	Control	b3535	1.62501	0.0316889	yhjR	Function unknown
PhoB_KO_M9_versus_WT_M9	Control	b3543	1.86646	9.08152e-54	dppB	No COG Annotation
PhoB_KO_M9_versus_WT_M9	Control	b3556	3.03657	1.76841e-30	cspA	No COG Annotation
PhoB_KO_M9_versus_WT_M9	Control	b3686	-2.13468	2.8663e-13	ibpB	Posttranslational modification, protein turnover, chaperones
PhoB_KO_M9_versus_WT_M9	Control	b3687	-2.39878	3.14625e-67	ibpA	Posttranslational modification, protein turnover, chaperones
PhoB_KO_M9_versus_WT_M9	Control	b3703	2.19662	0.0241653	rpmH	No COG Annotation
PhoB_KO_M9_versus_WT_M9	Control	b3725	-2.2474	3.57735e-68	pstB	Inorganic ion transport and metabolism
PhoB_KO_M9_versus_WT_M9	Control	b3726	-2.02987	4.28654e-30	pstA	Inorganic ion transport and metabolism
PhoB_KO_M9_versus_WT_M9	Control	b3727	-1.74817	1.13365e-23	pstC	Inorganic ion transport and metabolism
PhoB_KO_M9_versus_WT_M9	Control	b3728	-2.33337	4.83257e-76	pstS	Inorganic ion transport and metabolism
PhoB_KO_M9_versus_WT_M9	Control	b3739	-1.7381	2.95364e-28	atpI	Intracellular trafficking, secretion, and vesicular transport
PhoB_KO_M9_versus_WT_M9	Control	b3744	1.67543	8.80394e-57	asnA	Amino acid transport and metabolism
PhoB_KO_M9_versus_WT_M9	Control	b3766	5.97409	0.000669107	ilvL	No COG Annotation
PhoB_KO_M9_versus_WT_M9	Control	b3828	-2.57622	1.72718e-24	metR	Transcription
PhoB_KO_M9_versus_WT_M9	Control	b3939	-1.82371	2.77622e-40	metB	Amino acid transport and metabolism
PhoB_KO_M9_versus_WT_M9	Control	b3941	-2.03383	1.30209e-15	metF	Amino acid transport and metabolism
PhoB_KO_M9_versus_WT_M9	Control	b3980	-1.74131	9.71258e-109	tufB	Translation, ribosomal structure and biogenesis
PhoB_KO_M9_versus_WT_M9	Control	b4013	-2.7356	2.29348e-66	metA	Amino acid transport and metabolism
PhoB_KO_M9_versus_WT_M9	Control	b4035	1.96644	4.26723e-43	malK	Carbohydrate transport and metabolism
PhoB_KO_M9_versus_WT_M9	Control	b4070	1.69876	8.49767e-30	nrfA	Energy production and conversion
PhoB_KO_M9_versus_WT_M9	Control	b4071	2.00258	3.74886e-06	nrfB	Energy production and conversion
PhoB_KO_M9_versus_WT_M9	Control	b4072	1.84441	0.00633558	nrfC	Energy production and conversion
PhoB_KO_M9_versus_WT_M9	Control	b4094	-2.47115	0.00305233	phnN	Inorganic ion transport and metabolism
PhoB_KO_M9_versus_WT_M9	Control	b4139	1.54889	3.22804e-48	aspA	Amino acid transport and metabolism
PhoB_KO_M9_versus_WT_M9	Control	b4140	-1.51079	8.11804e-09	fxsA	Function unknown
PhoB_KO_M9_versus_WT_M9	Control	b4142	-1.64527	5.24834e-46	groS	Posttranslational modification, protein turnover, chaperones
PhoB_KO_M9_versus_WT_M9	Control	b4153	2.49821	7.71721e-70	frdB	Energy production and conversion
PhoB_KO_M9_versus_WT_M9	Control	b4154	1.62401	1.33417e-25	frdA	Energy production and conversion
PhoB_KO_M9_versus_WT_M9	Control	b4261	1.52573	2.01371e-65	lptF	Function unknown
PhoB_KO_M9_versus_WT_M9	Control	b4314	2.45715	0	fimA	Function unknown
PhoB_KO_M9_versus_WT_M9	Control	b4315	2.60939	3.92374e-96	fimI	Cell motility
PhoB_KO_M9_versus_WT_M9	Control	b4316	2.15678	3.63003e-47	fimC	Posttranslational modification, protein turnover, chaperones
PhoB_KO_M9_versus_WT_M9	Control	b4317	1.81325	1.72578e-70	fimD	No COG Annotation
PhoB_KO_M9_versus_WT_M9	Control	b4318	1.72109	1.99148e-08	fimF	Function unknown
PhoB_KO_M9_versus_WT_M9	Control	b4319	2.13616	2.72448e-12	fimG	Function unknown
PhoB_KO_M9_versus_WT_M9	Control	b4320	1.53287	8.59366e-27	fimH	Function unknown
PhoB_KO_M9_versus_WT_M9	Control	b4377	1.73475	1.66053e-61	yjjU	Lipid transport and metabolism
PhoB_KO_M9_versus_WT_M9	Control	b4378	2.89694	2.54623e-39	yjjV	Replication, recombination and repair
PhoB_KO_M9_versus_WT_M9	Control	b4379	1.98772	4.11588e-18	yjjW	Posttranslational modification, protein turnover, chaperones
PhoB_KO_M9_versus_WT_M9	Control	b4411	2.63205	0.000246569	ecnB	Function unknown
PhoB_KO_M9_versus_WT_M9	Control	b4511	-2.79945	1.66513e-06	ybdZ	Function unknown
PhoB_KO_M9_versus_WT_M9	Control	b4543	-1.73267	0.0355313	ypaA	No COG Annotation
PhoB_KO_M9_versus_WT_M9	Control	b4550	-1.51773	0.018658	arfA	Function unknown
PhoB_KO_M9_versus_WT_M9	Control	b4554	-1.68642	1.40612e-14	yibT	Function unknown
PhoB_KO_M9_versus_WT_M9	Control	b4561	-2.12329	0.000619412	insM	No COG Annotation
PhoB_KO_M9_versus_WT_M9	Control	b4567	-2.00129	8.90393e-06	yjjZ	Function unknown
PhoB_KO_M9_versus_WT_M9	Control	b4651_2	-4.47927	0.0354135	yibW_2	No COG Annotation
PhoB_KO_M9_versus_WT_M9	Control	b4705	3.12833	0.01491	mntS	No COG Annotation

## Sheet: ZraR
Comparison	Condition	locus_tag	log2_fold_change	p_adj	gene_name	cog
ZraR_KO_ZnCl2_versus_WT_ZnCl2	Induction	b0621	1.93829	2.22134e-35	dcuC	Energy production and conversion
ZraR_KO_ZnCl2_versus_WT_ZnCl2	Induction	b0631	-1.69585	2.63201e-29	ybeD	Function unknown
ZraR_KO_ZnCl2_versus_WT_ZnCl2	Induction	b0788	1.63217	1.0774e-07	ybhN	Function unknown
ZraR_KO_ZnCl2_versus_WT_ZnCl2	Induction	b0806	1.89469	0.00831228	mcbA	Cell wall/membrane/envelope biogenesis
ZraR_KO_ZnCl2_versus_WT_ZnCl2	Induction	b0824	1.75095	0.0196414	ybiY	Posttranslational modification, protein turnover, chaperones
ZraR_KO_ZnCl2_versus_WT_ZnCl2	Induction	b0897	1.71022	2.4344e-52	ycaC	Secondary metabolites biosynthesis, transport and catabolism
ZraR_KO_ZnCl2_versus_WT_ZnCl2	Induction	b1003	1.86698	1.33632e-19	yccJ	Function unknown
ZraR_KO_ZnCl2_versus_WT_ZnCl2	Induction	b1004	1.50769	1.35691e-39	wrbA	Function unknown
ZraR_KO_ZnCl2_versus_WT_ZnCl2	Induction	b1014	-1.70707	1.3984e-63	putA	Amino acid transport and metabolism
ZraR_KO_ZnCl2_versus_WT_ZnCl2	Induction	b1044	-1.62716	0.00935567	ymdA	No COG Annotation
ZraR_KO_ZnCl2_versus_WT_ZnCl2	Induction	b1070	-2.39359	4.0508e-19	flgN	No COG Annotation
ZraR_KO_ZnCl2_versus_WT_ZnCl2	Induction	b1071	-2.8576	3.95629e-10	flgM	Transcription
ZraR_KO_ZnCl2_versus_WT_ZnCl2	Induction	b1072	-4.7162	3.48665e-93	flgA	Cell motility
ZraR_KO_ZnCl2_versus_WT_ZnCl2	Induction	b1073	-5.78784	5.97732e-66	flgB	Cell motility
ZraR_KO_ZnCl2_versus_WT_ZnCl2	Induction	b1074	-6.07006	7.70786e-46	flgC	Cell motility
ZraR_KO_ZnCl2_versus_WT_ZnCl2	Induction	b1075	-5.13072	4.80281e-168	flgD	Cell motility
ZraR_KO_ZnCl2_versus_WT_ZnCl2	Induction	b1076	-4.9216	7.6486e-288	flgE	Cell motility
ZraR_KO_ZnCl2_versus_WT_ZnCl2	Induction	b1077	-4.88467	1.75909e-153	flgF	Cell motility
ZraR_KO_ZnCl2_versus_WT_ZnCl2	Induction	b1078	-4.3636	1.91497e-158	flgG	Cell motility
ZraR_KO_ZnCl2_versus_WT_ZnCl2	Induction	b1079	-4.73998	1.71072e-54	flgH	Cell motility
ZraR_KO_ZnCl2_versus_WT_ZnCl2	Induction	b1080	-4.04998	2.56565e-64	flgI	Cell motility
ZraR_KO_ZnCl2_versus_WT_ZnCl2	Induction	b1081	-3.69505	6.09699e-36	flgJ	Cell motility
ZraR_KO_ZnCl2_versus_WT_ZnCl2	Induction	b1082	-3.39818	3.8196e-104	flgK	Cell motility
ZraR_KO_ZnCl2_versus_WT_ZnCl2	Induction	b1083	-2.23176	1.40362e-49	flgL	Cell motility
ZraR_KO_ZnCl2_versus_WT_ZnCl2	Induction	b1101	-1.93345	2.63213e-249	ptsG	Carbohydrate transport and metabolism
ZraR_KO_ZnCl2_versus_WT_ZnCl2	Induction	b1168	1.68051	0.000399222	ycgG	Signal transduction mechanisms
ZraR_KO_ZnCl2_versus_WT_ZnCl2	Induction	b1188	1.56135	1.12227e-69	ycgB	Function unknown
ZraR_KO_ZnCl2_versus_WT_ZnCl2	Induction	b1194	-2.11284	7.09927e-07	ycgR	Cell wall/membrane/envelope biogenesis
ZraR_KO_ZnCl2_versus_WT_ZnCl2	Induction	b1440	1.64444	1.97201e-35	ydcS	Carbohydrate transport and metabolism
ZraR_KO_ZnCl2_versus_WT_ZnCl2	Induction	b1441	1.68052	8.06562e-16	ydcT	Amino acid transport and metabolism
ZraR_KO_ZnCl2_versus_WT_ZnCl2	Induction	b1599	-1.62808	0.0018658	mdtI	Inorganic ion transport and metabolism
ZraR_KO_ZnCl2_versus_WT_ZnCl2	Induction	b1879	-2.36104	8.01427e-43	flhA	Cell motility
ZraR_KO_ZnCl2_versus_WT_ZnCl2	Induction	b1880	-4.01286	8.94942e-26	flhB	Cell motility
ZraR_KO_ZnCl2_versus_WT_ZnCl2	Induction	b1883	-1.52811	2.64314e-06	cheB	Signal transduction mechanisms
ZraR_KO_ZnCl2_versus_WT_ZnCl2	Induction	b1885	-2.13898	7.08294e-17	tap	No COG Annotation
ZraR_KO_ZnCl2_versus_WT_ZnCl2	Induction	b1886	-3.04472	2.64009e-38	tar	No COG Annotation
ZraR_KO_ZnCl2_versus_WT_ZnCl2	Induction	b1887	-1.53658	1.15479e-06	cheW	Cell motility
ZraR_KO_ZnCl2_versus_WT_ZnCl2	Induction	b1888	-2.52155	8.96739e-46	cheA	Signal transduction mechanisms
ZraR_KO_ZnCl2_versus_WT_ZnCl2	Induction	b1889	-3.12093	5.66415e-20	motB	Cell motility
ZraR_KO_ZnCl2_versus_WT_ZnCl2	Induction	b1890	-3.31626	3.74993e-18	motA	Cell motility
ZraR_KO_ZnCl2_versus_WT_ZnCl2	Induction	b1904	-6.25233	2.12217e-11	yecR	Function unknown
ZraR_KO_ZnCl2_versus_WT_ZnCl2	Induction	b1921	-3.80568	3.316e-47	fliZ	Transcription
ZraR_KO_ZnCl2_versus_WT_ZnCl2	Induction	b1922	-5.25216	1.2609e-114	fliA	Transcription
ZraR_KO_ZnCl2_versus_WT_ZnCl2	Induction	b1923	-2.768	2.12075e-197	fliC	Cell motility
ZraR_KO_ZnCl2_versus_WT_ZnCl2	Induction	b1924	-3.41606	2.85379e-43	fliD	Cell motility
ZraR_KO_ZnCl2_versus_WT_ZnCl2	Induction	b1925	-3.1806	2.31303e-08	fliS	Cell motility
ZraR_KO_ZnCl2_versus_WT_ZnCl2	Induction	b1926	-2.5812	0.000928193	fliT	Transcription
ZraR_KO_ZnCl2_versus_WT_ZnCl2	Induction	b1937	-3.65849	2.57467e-10	fliE	Cell motility
ZraR_KO_ZnCl2_versus_WT_ZnCl2	Induction	b1938	-5.20311	3.03247e-144	fliF	Cell motility
ZraR_KO_ZnCl2_versus_WT_ZnCl2	Induction	b1939	-4.15642	2.42277e-84	fliG	Cell motility
ZraR_KO_ZnCl2_versus_WT_ZnCl2	Induction	b1940	-5.01635	8.3008e-31	fliH	Cell motility
ZraR_KO_ZnCl2_versus_WT_ZnCl2	Induction	b1941	-4.92369	6.51161e-57	fliI	Cell motility
ZraR_KO_ZnCl2_versus_WT_ZnCl2	Induction	b1942	-2.95409	2.97908e-08	fliJ	Cell motility
ZraR_KO_ZnCl2_versus_WT_ZnCl2	Induction	b1943	-3.76298	4.05386e-33	fliK	Cell motility
ZraR_KO_ZnCl2_versus_WT_ZnCl2	Induction	b1944	-5.51106	8.08112e-42	fliL	Cell motility
ZraR_KO_ZnCl2_versus_WT_ZnCl2	Induction	b1945	-4.53012	2.27973e-114	fliM	Cell motility
ZraR_KO_ZnCl2_versus_WT_ZnCl2	Induction	b1946	-4.70661	5.14728e-30	fliN	Cell motility
ZraR_KO_ZnCl2_versus_WT_ZnCl2	Induction	b1948	-3.55278	2.66041e-13	fliP	Cell motility
ZraR_KO_ZnCl2_versus_WT_ZnCl2	Induction	b1957	1.7401	0.00625807	yodC	Function unknown
ZraR_KO_ZnCl2_versus_WT_ZnCl2	Induction	b2086	1.56311	5.37736e-33	yegS	Lipid transport and metabolism
ZraR_KO_ZnCl2_versus_WT_ZnCl2	Induction	b2137	1.69983	4.79178e-18	yohF	Function unknown
ZraR_KO_ZnCl2_versus_WT_ZnCl2	Induction	b2602	1.74181	0.000133947	yfiL	Function unknown
ZraR_KO_ZnCl2_versus_WT_ZnCl2	Induction	b2672	1.68189	3.82858e-06	ygaM	Function unknown
ZraR_KO_ZnCl2_versus_WT_ZnCl2	Induction	b2789	1.66694	0.000333105	gudP	No COG Annotation
ZraR_KO_ZnCl2_versus_WT_ZnCl2	Induction	b2877	2.07387	8.70299e-19	mocA	Function unknown
ZraR_KO_ZnCl2_versus_WT_ZnCl2	Induction	b3060	1.59251	6.71841e-17	ttdR	Transcription
ZraR_KO_ZnCl2_versus_WT_ZnCl2	Induction	b3127	2.18506	2.35778e-17	garP	Carbohydrate transport and metabolism
ZraR_KO_ZnCl2_versus_WT_ZnCl2	Induction	b3239	1.83857	4.6703e-08	yhcO	Transcription
ZraR_KO_ZnCl2_versus_WT_ZnCl2	Induction	b3362	4.94637	0.00437694	yhfG	No COG Annotation
ZraR_KO_ZnCl2_versus_WT_ZnCl2	Induction	b3416	-1.96573	8.44883e-172	malQ	Carbohydrate transport and metabolism
ZraR_KO_ZnCl2_versus_WT_ZnCl2	Induction	b3417	-1.65228	9.81947e-106	malP	Carbohydrate transport and metabolism
ZraR_KO_ZnCl2_versus_WT_ZnCl2	Induction	b3508	2.06007	3.59505e-09	yhiD	Inorganic ion transport and metabolism
ZraR_KO_ZnCl2_versus_WT_ZnCl2	Induction	b3512	2.25459	0.00247234	gadE	Transcription
ZraR_KO_ZnCl2_versus_WT_ZnCl2	Induction	b3513	1.59259	1.93687e-11	mdtE	Cell wall/membrane/envelope biogenesis
ZraR_KO_ZnCl2_versus_WT_ZnCl2	Induction	b3515	1.61267	7.60046e-24	gadW	No COG Annotation
ZraR_KO_ZnCl2_versus_WT_ZnCl2	Induction	b3516	1.82667	2.99701e-18	gadX	Transcription
ZraR_KO_ZnCl2_versus_WT_ZnCl2	Induction	b3525	-2.6375	1.88842e-08	yhjH	Signal transduction mechanisms
ZraR_KO_ZnCl2_versus_WT_ZnCl2	Induction	b3547	-3.23092	6.96325e-230	yhjX	No COG Annotation
ZraR_KO_ZnCl2_versus_WT_ZnCl2	Induction	b3588	1.53827	3.10828e-32	aldB	No COG Annotation
ZraR_KO_ZnCl2_versus_WT_ZnCl2	Induction	b3686	-2.82611	1.14581e-137	ibpB	Posttranslational modification, protein turnover, chaperones
ZraR_KO_ZnCl2_versus_WT_ZnCl2	Induction	b3687	-2.55854	3.65249e-235	ibpA	Posttranslational modification, protein turnover, chaperones
ZraR_KO_ZnCl2_versus_WT_ZnCl2	Induction	b4002	-12.737	4.0184e-126	zraP	Inorganic ion transport and metabolism
ZraR_KO_ZnCl2_versus_WT_ZnCl2	Induction	b4003	-3.17977	3.23248e-154	zraS	Signal transduction mechanisms
ZraR_KO_ZnCl2_versus_WT_ZnCl2	Induction	b4004	-13.3295	6.9447e-19	zraR	No COG Annotation
ZraR_KO_ZnCl2_versus_WT_ZnCl2	Induction	b4032	-2.32493	2.14694e-112	malG	Carbohydrate transport and metabolism
ZraR_KO_ZnCl2_versus_WT_ZnCl2	Induction	b4033	-2.35871	3.74362e-196	malF	Carbohydrate transport and metabolism
ZraR_KO_ZnCl2_versus_WT_ZnCl2	Induction	b4034	-1.58068	9.53718e-61	malE	Carbohydrate transport and metabolism
ZraR_KO_ZnCl2_versus_WT_ZnCl2	Induction	b4035	-2.42528	5.03577e-154	malK	Carbohydrate transport and metabolism
ZraR_KO_ZnCl2_versus_WT_ZnCl2	Induction	b4036	-2.34479	9.98287e-143	lamB	Carbohydrate transport and metabolism
ZraR_KO_ZnCl2_versus_WT_ZnCl2	Induction	b4037	-2.87271	2.90673e-158	malM	Carbohydrate transport and metabolism
ZraR_KO_ZnCl2_versus_WT_ZnCl2	Induction	b4038_3	-1.52538	0.0165438	yjbI_3	No COG Annotation
ZraR_KO_ZnCl2_versus_WT_ZnCl2	Induction	b4062	-1.54642	7.99872e-38	soxS	Transcription
ZraR_KO_ZnCl2_versus_WT_ZnCl2	Induction	b4242	-1.7875	8.64269e-73	mgtA	Inorganic ion transport and metabolism
ZraR_KO_ZnCl2_versus_WT_ZnCl2	Induction	b4411	1.89882	0.0445773	ecnB	Function unknown
ZraR_KO_ZnCl2_versus_WT_ZnCl2	Induction	b4544	1.83227	0.000131074	arnE	Cell wall/membrane/envelope biogenesis
ZraR_KO_ZnCl2_versus_WT_ZnCl2	Induction	b4555	2.16219	0.0277485	yicS	Function unknown
ZraR_KO_ZnCl2_versus_WT_ZnCl2	Induction	b4568	1.54881	0.00945309	ytjA	No COG Annotation
ZraR_KO_LB_versus_WT_LB	Control	b0002	3.64825	0	thrA	No COG Annotation
ZraR_KO_LB_versus_WT_LB	Control	b0003	2.66205	4.9753e-131	thrB	Amino acid transport and metabolism
ZraR_KO_LB_versus_WT_LB	Control	b0004	2.5119	3.89449e-174	thrC	Amino acid transport and metabolism
ZraR_KO_LB_versus_WT_LB	Control	b0007	-1.72425	1.28525e-11	yaaJ	Amino acid transport and metabolism
ZraR_KO_LB_versus_WT_LB	Control	b0014	2.76145	2.40219e-189	dnaK	Posttranslational modification, protein turnover, chaperones
ZraR_KO_LB_versus_WT_LB	Control	b0015	2.17755	3.21474e-184	dnaJ	Posttranslational modification, protein turnover, chaperones
ZraR_KO_LB_versus_WT_LB	Control	b0028	1.57011	8.4236e-21	fkpB	Posttranslational modification, protein turnover, chaperones
ZraR_KO_LB_versus_WT_LB	Control	b0034	-3.82065	4.0639e-65	caiF	Transcription
ZraR_KO_LB_versus_WT_LB	Control	b0039	-1.50832	7.00548e-27	caiA	Lipid transport and metabolism
ZraR_KO_LB_versus_WT_LB	Control	b0099	1.59361	8.08982e-06	mutT	Replication, recombination and repair
ZraR_KO_LB_versus_WT_LB	Control	b0113	-2.68336	1.5572e-111	pdhR	Transcription
ZraR_KO_LB_versus_WT_LB	Control	b0114	-1.6466	2.56188e-79	aceE	Energy production and conversion
ZraR_KO_LB_versus_WT_LB	Control	b0118	1.75908	1.36974e-97	acnB	Energy production and conversion
ZraR_KO_LB_versus_WT_LB	Control	b0120	1.87026	1.35408e-77	speD	Amino acid transport and metabolism
ZraR_KO_LB_versus_WT_LB	Control	b0121	1.62734	2.79428e-53	speE	Amino acid transport and metabolism
ZraR_KO_LB_versus_WT_LB	Control	b0136	-1.75899	0.0458052	yadK	Function unknown
ZraR_KO_LB_versus_WT_LB	Control	b0137	-2.30785	5.28375e-05	yadL	Function unknown
ZraR_KO_LB_versus_WT_LB	Control	b0138	-1.6941	0.00401421	yadM	Function unknown
ZraR_KO_LB_versus_WT_LB	Control	b0150	2.89636	8.93572e-223	fhuA	Inorganic ion transport and metabolism
ZraR_KO_LB_versus_WT_LB	Control	b0151	2.12972	1.45885e-12	fhuC	Inorganic ion transport and metabolism
ZraR_KO_LB_versus_WT_LB	Control	b0163	-2.48956	3.99277e-150	yaeH	Function unknown
ZraR_KO_LB_versus_WT_LB	Control	b0164	2.23624	9.76862e-09	yaeI	Function unknown
ZraR_KO_LB_versus_WT_LB	Control	b0169	1.91018	1.86317e-110	rpsB	Translation, ribosomal structure and biogenesis
ZraR_KO_LB_versus_WT_LB	Control	b0170	1.52257	8.32108e-87	tsf	Translation, ribosomal structure and biogenesis
ZraR_KO_LB_versus_WT_LB	Control	b0186	-2.72629	3.16097e-195	ldcC	Amino acid transport and metabolism
ZraR_KO_LB_versus_WT_LB	Control	b0220	-2.58099	1.75361e-156	ivy	Function unknown
ZraR_KO_LB_versus_WT_LB	Control	b0221	3.1219	2.61874e-72	fadE	Lipid transport and metabolism
ZraR_KO_LB_versus_WT_LB	Control	b0226	-1.81976	3.92967e-16	dinJ	Replication, recombination and repair
ZraR_KO_LB_versus_WT_LB	Control	b0229	-1.68503	0.000102373	lfhA	No COG Annotation
ZraR_KO_LB_versus_WT_LB	Control	b0240_2	1.63795	9.76842e-05	crl_2	No COG Annotation
ZraR_KO_LB_versus_WT_LB	Control	b0268	3.04241	4.58293e-66	yagE	Amino acid transport and metabolism
ZraR_KO_LB_versus_WT_LB	Control	b0269	2.50535	5.80531e-53	yagF	Amino acid transport and metabolism
ZraR_KO_LB_versus_WT_LB	Control	b0276	-1.60382	1.91086e-13	yagJ	No COG Annotation
ZraR_KO_LB_versus_WT_LB	Control	b0279	1.94446	0.00233797	yagM	Function unknown
ZraR_KO_LB_versus_WT_LB	Control	b0284	-2.06052	2.23001e-17	paoC	Nucleotide transport and metabolism
ZraR_KO_LB_versus_WT_LB	Control	b0286	-3.26102	9.75245e-07	paoA	Energy production and conversion
ZraR_KO_LB_versus_WT_LB	Control	b0288	-2.18215	0.0277814	ykgJ	Function unknown
ZraR_KO_LB_versus_WT_LB	Control	b0304	-3.20996	1.23298e-59	rclA	Energy production and conversion
ZraR_KO_LB_versus_WT_LB	Control	b0310	5.5654	1.63829e-08	ykgH	No COG Annotation
ZraR_KO_LB_versus_WT_LB	Control	b0311	4.15085	2.7107e-127	betA	Amino acid transport and metabolism
ZraR_KO_LB_versus_WT_LB	Control	b0312	4.11934	2.91425e-193	betB	No COG Annotation
ZraR_KO_LB_versus_WT_LB	Control	b0313	3.38816	6.92538e-63	betI	Transcription
ZraR_KO_LB_versus_WT_LB	Control	b0314	3.80832	3.33576e-148	betT	No COG Annotation
ZraR_KO_LB_versus_WT_LB	Control	b0317	-3.53776	2.07995e-05	yahC	Function unknown
ZraR_KO_LB_versus_WT_LB	Control	b0318	-2.12763	2.28685e-15	yahD	Transcription
ZraR_KO_LB_versus_WT_LB	Control	b0320	-1.82211	3.05293e-05	yahF	Energy production and conversion
ZraR_KO_LB_versus_WT_LB	Control	b0325	-3.62325	1.86944e-213	yahK	Energy production and conversion
ZraR_KO_LB_versus_WT_LB	Control	b0329	-6.13931	3.93873e-203	yahO	Function unknown
ZraR_KO_LB_versus_WT_LB	Control	b0346	3.64339	1.24314e-57	mhpR	No COG Annotation
ZraR_KO_LB_versus_WT_LB	Control	b0358	-1.56017	1.9094e-05	yaiO	No COG Annotation
ZraR_KO_LB_versus_WT_LB	Control	b0365	1.81835	0.0376163	tauA	Inorganic ion transport and metabolism
ZraR_KO_LB_versus_WT_LB	Control	b0384	-5.61883	6.2688e-31	psiF	Function unknown
ZraR_KO_LB_versus_WT_LB	Control	b0389	-3.56084	1.03336e-19	yaiA	Function unknown
ZraR_KO_LB_versus_WT_LB	Control	b0405	2.07581	1.15218e-29	queA	Translation, ribosomal structure and biogenesis
ZraR_KO_LB_versus_WT_LB	Control	b0410	-1.92477	6.34104e-34	yajD	Defense mechanisms
ZraR_KO_LB_versus_WT_LB	Control	b0411	2.64597	0	tsx	Cell wall/membrane/envelope biogenesis
ZraR_KO_LB_versus_WT_LB	Control	b0422	1.74869	1.62076e-05	xseB	Replication, recombination and repair
ZraR_KO_LB_versus_WT_LB	Control	b0423	1.7254	1.04595e-38	thiI	Coenzyme transport and metabolism
ZraR_KO_LB_versus_WT_LB	Control	b0428	4.7776	0	cyoE	Posttranslational modification, protein turnover, chaperones
ZraR_KO_LB_versus_WT_LB	Control	b0429	4.92797	3.47943e-74	cyoD	Energy production and conversion
ZraR_KO_LB_versus_WT_LB	Control	b0430	5.37997	0	cyoC	Energy production and conversion
ZraR_KO_LB_versus_WT_LB	Control	b0431	5.23247	0	cyoB	Energy production and conversion
ZraR_KO_LB_versus_WT_LB	Control	b0432	5.05647	0	cyoA	Energy production and conversion
ZraR_KO_LB_versus_WT_LB	Control	b0433	1.70116	2.95727e-22	ampG	Carbohydrate transport and metabolism
ZraR_KO_LB_versus_WT_LB	Control	b0435	-2.78286	9.42839e-101	bolA	Transcription
ZraR_KO_LB_versus_WT_LB	Control	b0436	2.33158	1.19868e-137	tig	Posttranslational modification, protein turnover, chaperones
ZraR_KO_LB_versus_WT_LB	Control	b0439	2.17328	1.44599e-162	lon	Posttranslational modification, protein turnover, chaperones
ZraR_KO_LB_versus_WT_LB	Control	b0445	2.13603	3.83036e-41	ybaE	Function unknown
ZraR_KO_LB_versus_WT_LB	Control	b0453	-3.25902	1.2716e-165	ybaY	Function unknown
ZraR_KO_LB_versus_WT_LB	Control	b0456	-2.99417	2.65391e-05	ybaA	Function unknown
ZraR_KO_LB_versus_WT_LB	Control	b0468	2.90859	5.84237e-05	ybaN	Function unknown
ZraR_KO_LB_versus_WT_LB	Control	b0469	2.34442	8.64732e-40	apt	Nucleotide transport and metabolism
ZraR_KO_LB_versus_WT_LB	Control	b0473	2.22167	7.69881e-122	htpG	Posttranslational modification, protein turnover, chaperones
ZraR_KO_LB_versus_WT_LB	Control	b0484	-3.23259	2.90183e-109	copA	Inorganic ion transport and metabolism
ZraR_KO_LB_versus_WT_LB	Control	b0485	-6.48969	5.36322e-258	glsA	No COG Annotation
ZraR_KO_LB_versus_WT_LB	Control	b0486	-5.87241	3.3512e-244	ybaT	Amino acid transport and metabolism
ZraR_KO_LB_versus_WT_LB	Control	b0487	-1.75978	2.48569e-18	cueR	Transcription
ZraR_KO_LB_versus_WT_LB	Control	b0492	2.38953	5.93173e-113	ybbN	Posttranslational modification, protein turnover, chaperones
ZraR_KO_LB_versus_WT_LB	Control	b0498	1.50582	0.00696011	ybbC	No COG Annotation
ZraR_KO_LB_versus_WT_LB	Control	b0509	-2.16697	0.000966844	glxR	No COG Annotation
ZraR_KO_LB_versus_WT_LB	Control	b0513	-1.96724	0.00340902	ybbY	Nucleotide transport and metabolism
ZraR_KO_LB_versus_WT_LB	Control	b0523	1.52588	0.0128656	purE	Nucleotide transport and metabolism
ZraR_KO_LB_versus_WT_LB	Control	b0526	1.50502	3.372e-40	cysS	Translation, ribosomal structure and biogenesis
ZraR_KO_LB_versus_WT_LB	Control	b0528	-2.05522	0.00458361	ybcJ	Function unknown
ZraR_KO_LB_versus_WT_LB	Control	b0530	-2.89249	0.00399241	sfmA	Function unknown
ZraR_KO_LB_versus_WT_LB	Control	b0545	-1.87406	1.95465e-06	ybcL	Function unknown
ZraR_KO_LB_versus_WT_LB	Control	b0546	-1.61248	1.18241e-15	ybcM	Transcription
ZraR_KO_LB_versus_WT_LB	Control	b0559	-2.31567	0.000463611	ybcW	No COG Annotation
ZraR_KO_LB_versus_WT_LB	Control	b0564	-4.00368	3.49692e-23	appY	Transcription
ZraR_KO_LB_versus_WT_LB	Control	b0565	1.58488	1.34166e-65	ompT	Cell wall/membrane/envelope biogenesis
ZraR_KO_LB_versus_WT_LB	Control	b0566	-2.03494	0.00354286	envY	No COG Annotation
ZraR_KO_LB_versus_WT_LB	Control	b0572	-9.36575	1.97713e-72	cusC	Cell wall/membrane/envelope biogenesis
ZraR_KO_LB_versus_WT_LB	Control	b0573	-6.65194	6.89182e-46	cusF	Inorganic ion transport and metabolism
ZraR_KO_LB_versus_WT_LB	Control	b0574	-6.207	8.35396e-119	cusB	Inorganic ion transport and metabolism
ZraR_KO_LB_versus_WT_LB	Control	b0575	-4.73221	1.35801e-167	cusA	Inorganic ion transport and metabolism
ZraR_KO_LB_versus_WT_LB	Control	b0581	-3.54413	6.39977e-126	ybdK	Function unknown
ZraR_KO_LB_versus_WT_LB	Control	b0585	3.93033	8.07442e-06	fes	Inorganic ion transport and metabolism
ZraR_KO_LB_versus_WT_LB	Control	b0586	1.72931	8.02583e-19	entF	Secondary metabolites biosynthesis, transport and catabolism
ZraR_KO_LB_versus_WT_LB	Control	b0588	2.90587	1.60199e-07	fepC	No COG Annotation
ZraR_KO_LB_versus_WT_LB	Control	b0589	3.37337	0.000224135	fepG	Inorganic ion transport and metabolism
ZraR_KO_LB_versus_WT_LB	Control	b0590	2.40438	0.000311676	fepD	Inorganic ion transport and metabolism
ZraR_KO_LB_versus_WT_LB	Control	b0591	3.21537	5.11655e-08	entS	Carbohydrate transport and metabolism
ZraR_KO_LB_versus_WT_LB	Control	b0592	2.19355	2.03069e-09	fepB	Inorganic ion transport and metabolism
ZraR_KO_LB_versus_WT_LB	Control	b0593	2.89931	6.11694e-10	entC	Coenzyme transport and metabolism
ZraR_KO_LB_versus_WT_LB	Control	b0594	2.63186	1.17128e-10	entE	Secondary metabolites biosynthesis, transport and catabolism
ZraR_KO_LB_versus_WT_LB	Control	b0598	3.48861	6.63763e-256	cstA	No COG Annotation
ZraR_KO_LB_versus_WT_LB	Control	b0607	-4.2976	7.47736e-268	uspG	Signal transduction mechanisms
ZraR_KO_LB_versus_WT_LB	Control	b0608	-1.55191	6.65894e-11	ybdR	Energy production and conversion
ZraR_KO_LB_versus_WT_LB	Control	b0615	-2.47718	0.000452726	citF	Energy production and conversion
ZraR_KO_LB_versus_WT_LB	Control	b0616	-3.63577	0.00332907	citE	Energy production and conversion
ZraR_KO_LB_versus_WT_LB	Control	b0618	-4.93057	0.00402782	citC	Energy production and conversion
ZraR_KO_LB_versus_WT_LB	Control	b0621	-6.02027	6.39016e-93	dcuC	Energy production and conversion
ZraR_KO_LB_versus_WT_LB	Control	b0623	1.97826	5.89983e-12	cspE	No COG Annotation
ZraR_KO_LB_versus_WT_LB	Control	b0624	-2.14327	1.18153e-13	flc	Cell cycle control, cell division, chromosome partitioning
ZraR_KO_LB_versus_WT_LB	Control	b0627	-1.73185	0.000109065	tatE	Intracellular trafficking, secretion, and vesicular transport
ZraR_KO_LB_versus_WT_LB	Control	b0629	1.63613	0.00148585	ybeF	Transcription
ZraR_KO_LB_versus_WT_LB	Control	b0631	2.33369	4.77562e-36	ybeD	Function unknown
ZraR_KO_LB_versus_WT_LB	Control	b0643	-2.82733	4.06149e-150	ybeL	Function unknown
ZraR_KO_LB_versus_WT_LB	Control	b0652	1.99661	6.25604e-30	gltL	No COG Annotation
ZraR_KO_LB_versus_WT_LB	Control	b0653	2.69065	1.29119e-19	gltK	Amino acid transport and metabolism
ZraR_KO_LB_versus_WT_LB	Control	b0654	2.36676	2.46928e-17	gltJ	Amino acid transport and metabolism
ZraR_KO_LB_versus_WT_LB	Control	b0659	1.71551	4.57278e-46	ybeY	Function unknown
ZraR_KO_LB_versus_WT_LB	Control	b0660	1.59738	5.24609e-56	ybeZ	Signal transduction mechanisms
ZraR_KO_LB_versus_WT_LB	Control	b0681	1.75422	9.53016e-12	chiP	No COG Annotation
ZraR_KO_LB_versus_WT_LB	Control	b0689	1.58894	0.0033046	ybfP	No COG Annotation
ZraR_KO_LB_versus_WT_LB	Control	b0699	-2.80091	1.35697e-09	ybfA	Function unknown
ZraR_KO_LB_versus_WT_LB	Control	b0703	-1.60598	0.00667428	rhsO	No COG Annotation
ZraR_KO_LB_versus_WT_LB	Control	b0704	-2.73861	4.1288e-09	ybfC	Function unknown
ZraR_KO_LB_versus_WT_LB	Control	b0705	-2.02966	0.00331671	ybfL	No COG Annotation
ZraR_KO_LB_versus_WT_LB	Control	b0706	-1.78823	0.0177305	ybfD	No COG Annotation
ZraR_KO_LB_versus_WT_LB	Control	b0707	-3.46198	4.04631e-68	ybgA	Function unknown
ZraR_KO_LB_versus_WT_LB	Control	b0708	-2.16051	4.2228e-63	phr	Replication, recombination and repair
ZraR_KO_LB_versus_WT_LB	Control	b0715	-1.55086	1.74664e-06	abrB	Function unknown
ZraR_KO_LB_versus_WT_LB	Control	b0717	4.14014	0.0151571	ybgP	No COG Annotation
ZraR_KO_LB_versus_WT_LB	Control	b0719	3.43158	0.0425004	ybgD	No COG Annotation
ZraR_KO_LB_versus_WT_LB	Control	b0720	2.06247	2.59363e-195	gltA	Energy production and conversion
ZraR_KO_LB_versus_WT_LB	Control	b0721	4.01106	2.43419e-86	sdhC	Energy production and conversion
ZraR_KO_LB_versus_WT_LB	Control	b0722	3.98175	3.81635e-74	sdhD	Energy production and conversion
ZraR_KO_LB_versus_WT_LB	Control	b0723	3.73353	0	sdhA	No COG Annotation
ZraR_KO_LB_versus_WT_LB	Control	b0724	3.67787	0	sdhB	Energy production and conversion
ZraR_KO_LB_versus_WT_LB	Control	b0726	3.51082	0	sucA	Energy production and conversion
ZraR_KO_LB_versus_WT_LB	Control	b0727	3.07624	6.88624e-257	sucB	Energy production and conversion
ZraR_KO_LB_versus_WT_LB	Control	b0728	3.50893	0	sucC	Energy production and conversion
ZraR_KO_LB_versus_WT_LB	Control	b0729	3.12138	4.89781e-247	sucD	Energy production and conversion
ZraR_KO_LB_versus_WT_LB	Control	b0731	1.81866	0.00702285	mngA	Carbohydrate transport and metabolism
ZraR_KO_LB_versus_WT_LB	Control	b0733	-4.05165	0	cydA	Energy production and conversion
ZraR_KO_LB_versus_WT_LB	Control	b0734	-3.7224	0	cydB	Energy production and conversion
ZraR_KO_LB_versus_WT_LB	Control	b0735	-1.92869	6.02158e-13	ybgE	Function unknown
ZraR_KO_LB_versus_WT_LB	Control	b0751	-2.47546	1.78598e-57	pnuC	Coenzyme transport and metabolism
ZraR_KO_LB_versus_WT_LB	Control	b0753	-6.16023	1.35722e-34	ybgS	Function unknown
ZraR_KO_LB_versus_WT_LB	Control	b0758	1.50512	8.74274e-45	galT	Carbohydrate transport and metabolism
ZraR_KO_LB_versus_WT_LB	Control	b0760	1.59311	2.39577e-38	modF	Inorganic ion transport and metabolism
ZraR_KO_LB_versus_WT_LB	Control	b0773	-3.54013	6.94661e-182	ybhB	Function unknown
ZraR_KO_LB_versus_WT_LB	Control	b0776	1.51882	0.00711671	bioF	No COG Annotation
ZraR_KO_LB_versus_WT_LB	Control	b0786	-2.10562	1.82575e-82	ybhL	Function unknown
ZraR_KO_LB_versus_WT_LB	Control	b0788	-3.06411	2.83634e-16	ybhN	Function unknown
ZraR_KO_LB_versus_WT_LB	Control	b0789	-3.38974	1.6473e-41	clsB	Lipid transport and metabolism
ZraR_KO_LB_versus_WT_LB	Control	b0790	-3.24878	2.62166e-47	ybhP	Function unknown
ZraR_KO_LB_versus_WT_LB	Control	b0803	-3.01713	1.37743e-09	ybiI	Signal transduction mechanisms
ZraR_KO_LB_versus_WT_LB	Control	b0805	4.62523	5.4474e-22	fiu	Inorganic ion transport and metabolism
ZraR_KO_LB_versus_WT_LB	Control	b0806	-4.5839	2.20924e-12	mcbA	Cell wall/membrane/envelope biogenesis
ZraR_KO_LB_versus_WT_LB	Control	b0808	-3.11226	8.22937e-70	ybiO	Cell wall/membrane/envelope biogenesis
ZraR_KO_LB_versus_WT_LB	Control	b0809	3.07278	2.97805e-51	glnQ	No COG Annotation
ZraR_KO_LB_versus_WT_LB	Control	b0810	2.56156	3.73262e-42	glnP	Amino acid transport and metabolism
ZraR_KO_LB_versus_WT_LB	Control	b0811	1.72822	1.03502e-48	glnH	Amino acid transport and metabolism
ZraR_KO_LB_versus_WT_LB	Control	b0812	-5.19913	0	dps	Inorganic ion transport and metabolism
ZraR_KO_LB_versus_WT_LB	Control	b0823	-3.04721	7.95015e-51	ybiW	No COG Annotation
ZraR_KO_LB_versus_WT_LB	Control	b0824	-2.20413	0.00289276	ybiY	Posttranslational modification, protein turnover, chaperones
ZraR_KO_LB_versus_WT_LB	Control	b0835	1.80634	2.91761e-19	rimO	Translation, ribosomal structure and biogenesis
ZraR_KO_LB_versus_WT_LB	Control	b0836	-8.39819	3.44072e-44	bssR	Signal transduction mechanisms
ZraR_KO_LB_versus_WT_LB	Control	b0837	-2.61663	5.0488e-34	yliI	Carbohydrate transport and metabolism
ZraR_KO_LB_versus_WT_LB	Control	b0839	-1.57881	6.23029e-123	dacC	Cell wall/membrane/envelope biogenesis
ZraR_KO_LB_versus_WT_LB	Control	b0848	-2.3845	1.35235e-05	ybjM	Function unknown
ZraR_KO_LB_versus_WT_LB	Control	b0849	-1.61862	1.63463e-06	grxA	Posttranslational modification, protein turnover, chaperones
ZraR_KO_LB_versus_WT_LB	Control	b0863	-2.47845	4.85464e-153	artI	Amino acid transport and metabolism
ZraR_KO_LB_versus_WT_LB	Control	b0865	-3.72176	2.09868e-184	ybjP	Function unknown
ZraR_KO_LB_versus_WT_LB	Control	b0871	-4.2082	0	poxB	Energy production and conversion
ZraR_KO_LB_versus_WT_LB	Control	b0872	-3.45059	4.40537e-34	hcr	Energy production and conversion
ZraR_KO_LB_versus_WT_LB	Control	b0873	-3.42033	4.05306e-37	hcp	Energy production and conversion
ZraR_KO_LB_versus_WT_LB	Control	b0874	1.88722	8.96013e-09	ybjE	Function unknown
ZraR_KO_LB_versus_WT_LB	Control	b0894	-6.01415	0	dmsA	Energy production and conversion
ZraR_KO_LB_versus_WT_LB	Control	b0895	-5.64932	1.0022e-166	dmsB	Energy production and conversion
ZraR_KO_LB_versus_WT_LB	Control	b0896	-5.65725	1.23862e-236	dmsC	Function unknown
ZraR_KO_LB_versus_WT_LB	Control	b0897	-6.09177	1.91744e-255	ycaC	Secondary metabolites biosynthesis, transport and catabolism
ZraR_KO_LB_versus_WT_LB	Control	b0899	2.07037	7.14575e-14	ycaM	Amino acid transport and metabolism
ZraR_KO_LB_versus_WT_LB	Control	b0902	-1.61846	3.15363e-66	pflA	Posttranslational modification, protein turnover, chaperones
ZraR_KO_LB_versus_WT_LB	Control	b0903	-3.57998	0	pflB	Energy production and conversion
ZraR_KO_LB_versus_WT_LB	Control	b0904	-3.56833	1.52993e-84	focA	No COG Annotation
ZraR_KO_LB_versus_WT_LB	Control	b0905	2.94917	2.1698e-123	ycaO	Function unknown
ZraR_KO_LB_versus_WT_LB	Control	b0906	-2.99205	2.74177e-50	ycaP	Function unknown
ZraR_KO_LB_versus_WT_LB	Control	b0912	-2.09901	7.10554e-131	ihfB	Transcription
ZraR_KO_LB_versus_WT_LB	Control	b0919	-3.37865	8.83905e-132	ycbJ	Function unknown
ZraR_KO_LB_versus_WT_LB	Control	b0929	1.76222	8.17045e-241	ompF	No COG Annotation
ZraR_KO_LB_versus_WT_LB	Control	b0938	-2.46958	3.56649e-11	elfA	Carbohydrate transport and metabolism
ZraR_KO_LB_versus_WT_LB	Control	b0946	-1.54687	5.19878e-19	zapC	Cell cycle control, cell division, chromosome partitioning
ZraR_KO_LB_versus_WT_LB	Control	b0947	1.78862	6.08528e-54	ycbX	Energy production and conversion
ZraR_KO_LB_versus_WT_LB	Control	b0953	-3.96997	1.11912e-38	rmf	Translation, ribosomal structure and biogenesis
ZraR_KO_LB_versus_WT_LB	Control	b0964	-2.19405	2.148e-07	yccT	Function unknown
ZraR_KO_LB_versus_WT_LB	Control	b0965	-2.38964	3.81147e-84	yccU	Function unknown
ZraR_KO_LB_versus_WT_LB	Control	b0966	1.54085	1.37589e-15	hspQ	Posttranslational modification, protein turnover, chaperones
ZraR_KO_LB_versus_WT_LB	Control	b0967	1.69117	4.79434e-22	rlmI	Function unknown
ZraR_KO_LB_versus_WT_LB	Control	b0968	-2.24534	6.21821e-11	yccX	Energy production and conversion
ZraR_KO_LB_versus_WT_LB	Control	b0972	-5.37777	3.34173e-83	hyaA	No COG Annotation
ZraR_KO_LB_versus_WT_LB	Control	b0973	-6.56124	2.07556e-103	hyaB	No COG Annotation
ZraR_KO_LB_versus_WT_LB	Control	b0974	-4.88975	1.79765e-26	hyaC	Energy production and conversion
ZraR_KO_LB_versus_WT_LB	Control	b0975	-4.31591	1.22814e-32	hyaD	Posttranslational modification, protein turnover, chaperones
ZraR_KO_LB_versus_WT_LB	Control	b0976	-3.73765	8.74045e-10	hyaE	Transcription
ZraR_KO_LB_versus_WT_LB	Control	b0977	-4.68492	1.91185e-31	hyaF	Posttranslational modification, protein turnover, chaperones
ZraR_KO_LB_versus_WT_LB	Control	b0978	-3.13584	6.5947e-72	cbdA	No COG Annotation
ZraR_KO_LB_versus_WT_LB	Control	b0979	-3.02173	2.29689e-27	cbdB	Energy production and conversion
ZraR_KO_LB_versus_WT_LB	Control	b0980	-2.06852	1.49264e-34	appA	Carbohydrate transport and metabolism
ZraR_KO_LB_versus_WT_LB	Control	b0992	-3.19396	4.70263e-22	yccM	Energy production and conversion
ZraR_KO_LB_versus_WT_LB	Control	b0996	-3.72745	6.25062e-05	torC	Energy production and conversion
ZraR_KO_LB_versus_WT_LB	Control	b0999	-2.48495	1.24265e-54	cbpM	Function unknown
ZraR_KO_LB_versus_WT_LB	Control	b1000	-2.84414	2.59128e-210	cbpA	Posttranslational modification, protein turnover, chaperones
ZraR_KO_LB_versus_WT_LB	Control	b1003	-5.33057	2.20482e-108	yccJ	Function unknown
ZraR_KO_LB_versus_WT_LB	Control	b1004	-6.12214	0	wrbA	Function unknown
ZraR_KO_LB_versus_WT_LB	Control	b1014	1.76155	1.04182e-51	putA	Amino acid transport and metabolism
ZraR_KO_LB_versus_WT_LB	Control	b1015	3.6876	2.82731e-127	putP	Amino acid transport and metabolism
ZraR_KO_LB_versus_WT_LB	Control	b1018	4.93551	1.67086e-26	efeO	Inorganic ion transport and metabolism
ZraR_KO_LB_versus_WT_LB	Control	b1019	2.376	1.38555e-17	efeB	Inorganic ion transport and metabolism
ZraR_KO_LB_versus_WT_LB	Control	b1020	2.70975	2.1408e-23	phoH	Signal transduction mechanisms
ZraR_KO_LB_versus_WT_LB	Control	b1036	1.59566	3.06309e-13	ycdZ	Function unknown
ZraR_KO_LB_versus_WT_LB	Control	b1042	-1.85542	1.16748e-06	csgA	Carbohydrate transport and metabolism
ZraR_KO_LB_versus_WT_LB	Control	b1044	-2.6193	0.000667344	ymdA	No COG Annotation
ZraR_KO_LB_versus_WT_LB	Control	b1045	-1.82674	8.2562e-20	ymdB	Function unknown
ZraR_KO_LB_versus_WT_LB	Control	b1046	-1.62832	3.85371e-30	clsC	Lipid transport and metabolism
ZraR_KO_LB_versus_WT_LB	Control	b1047	2.87559	5.8166e-10	opgC	Cell wall/membrane/envelope biogenesis
ZraR_KO_LB_versus_WT_LB	Control	b1050	-4.58918	0.0147997	yceK	Function unknown
ZraR_KO_LB_versus_WT_LB	Control	b1051	-3.70747	4.07044e-129	msyB	Function unknown
ZraR_KO_LB_versus_WT_LB	Control	b1055	1.56271	4.47346e-19	yceA	Function unknown
ZraR_KO_LB_versus_WT_LB	Control	b1057	5.32373	0.000713063	yceJ	Energy production and conversion
ZraR_KO_LB_versus_WT_LB	Control	b1064	-2.14263	8.71011e-136	grxB	Posttranslational modification, protein turnover, chaperones
ZraR_KO_LB_versus_WT_LB	Control	b1065	-1.80288	2.66321e-08	mdtH	Defense mechanisms
ZraR_KO_LB_versus_WT_LB	Control	b1069	1.67229	1.32139e-15	murJ	Function unknown
ZraR_KO_LB_versus_WT_LB	Control	b1070	-3.89116	7.26326e-66	flgN	No COG Annotation
ZraR_KO_LB_versus_WT_LB	Control	b1071	-4.71016	1.97334e-36	flgM	Transcription
ZraR_KO_LB_versus_WT_LB	Control	b1072	-3.49768	4.14959e-94	flgA	Cell motility
ZraR_KO_LB_versus_WT_LB	Control	b1073	-4.09821	1.43112e-101	flgB	Cell motility
ZraR_KO_LB_versus_WT_LB	Control	b1074	-3.31335	1.82864e-54	flgC	Cell motility
ZraR_KO_LB_versus_WT_LB	Control	b1075	-3.30566	3.93629e-140	flgD	Cell motility
ZraR_KO_LB_versus_WT_LB	Control	b1076	-3.57655	6.35459e-222	flgE	Cell motility
ZraR_KO_LB_versus_WT_LB	Control	b1077	-3.59457	4.17528e-180	flgF	Cell motility
ZraR_KO_LB_versus_WT_LB	Control	b1078	-3.85542	1.71588e-207	flgG	Cell motility
ZraR_KO_LB_versus_WT_LB	Control	b1079	-3.48845	7.77279e-67	flgH	Cell motility
ZraR_KO_LB_versus_WT_LB	Control	b1080	-3.66158	1.90242e-88	flgI	Cell motility
ZraR_KO_LB_versus_WT_LB	Control	b1081	-3.57002	1.55911e-52	flgJ	Cell motility
ZraR_KO_LB_versus_WT_LB	Control	b1082	-5.02797	7.96982e-275	flgK	Cell motility
ZraR_KO_LB_versus_WT_LB	Control	b1083	-5.46196	4.79318e-282	flgL	Cell motility
ZraR_KO_LB_versus_WT_LB	Control	b1087	-2.2744	3.28932e-97	yceF	Cell cycle control, cell division, chromosome partitioning
ZraR_KO_LB_versus_WT_LB	Control	b1089	1.86614	2.65721e-11	rpmF	No COG Annotation
ZraR_KO_LB_versus_WT_LB	Control	b1101	2.64243	0	ptsG	Carbohydrate transport and metabolism
ZraR_KO_LB_versus_WT_LB	Control	b1109	-3.72108	1.57744e-169	ndh	Energy production and conversion
ZraR_KO_LB_versus_WT_LB	Control	b1112	-3.58031	1.46657e-06	bhsA	Cell wall/membrane/envelope biogenesis
ZraR_KO_LB_versus_WT_LB	Control	b1113	1.73378	1.51976e-10	ldtC	Function unknown
ZraR_KO_LB_versus_WT_LB	Control	b1121	4.39912	0.0106597	ycfZ	No COG Annotation
ZraR_KO_LB_versus_WT_LB	Control	b1122	3.99759	0.0242458	ymfA	No COG Annotation
ZraR_KO_LB_versus_WT_LB	Control	b1125	1.70935	2.75451e-20	potB	No COG Annotation
ZraR_KO_LB_versus_WT_LB	Control	b1126	2.21511	1.09812e-45	potA	No COG Annotation
ZraR_KO_LB_versus_WT_LB	Control	b1127	-2.80094	9.99365e-233	pepT	Amino acid transport and metabolism
ZraR_KO_LB_versus_WT_LB	Control	b1143	-1.65162	2.36094e-05	ymfI	No COG Annotation
ZraR_KO_LB_versus_WT_LB	Control	b1147	-2.21829	0.0249952	ymfL	Function unknown
ZraR_KO_LB_versus_WT_LB	Control	b1155	-3.06647	0.000628247	tfaP	No COG Annotation
ZraR_KO_LB_versus_WT_LB	Control	b1163	2.16653	1.73848e-20	bluF	Signal transduction mechanisms
ZraR_KO_LB_versus_WT_LB	Control	b1168	-1.60191	0.000127746	ycgG	Signal transduction mechanisms
ZraR_KO_LB_versus_WT_LB	Control	b1171	-1.92646	6.97568e-09	ymgD	Function unknown
ZraR_KO_LB_versus_WT_LB	Control	b1172	-1.79843	0.00662635	ymgG	No COG Annotation
ZraR_KO_LB_versus_WT_LB	Control	b1178	-2.9446	2.40682e-72	pliG	Function unknown
ZraR_KO_LB_versus_WT_LB	Control	b1182	-5.25882	4.62604e-49	hlyE	Cell cycle control, cell division, chromosome partitioning
ZraR_KO_LB_versus_WT_LB	Control	b1188	-4.02125	0	ycgB	Function unknown
ZraR_KO_LB_versus_WT_LB	Control	b1189	3.54879	0	dadA	Amino acid transport and metabolism
ZraR_KO_LB_versus_WT_LB	Control	b1190	3.60175	2.67019e-220	dadX	Cell wall/membrane/envelope biogenesis
ZraR_KO_LB_versus_WT_LB	Control	b1194	-6.25011	1.25712e-38	ycgR	Cell wall/membrane/envelope biogenesis
ZraR_KO_LB_versus_WT_LB	Control	b1195	-5.87445	3.04095e-17	ymgE	Function unknown
ZraR_KO_LB_versus_WT_LB	Control	b1196	-2.26961	1.5712e-05	ycgY	No COG Annotation
ZraR_KO_LB_versus_WT_LB	Control	b1197	-2.84212	1.22975e-158	treA	No COG Annotation
ZraR_KO_LB_versus_WT_LB	Control	b1198	3.47241	4.40536e-247	dhaM	Carbohydrate transport and metabolism
ZraR_KO_LB_versus_WT_LB	Control	b1199	3.6432	7.27343e-92	dhaL	Carbohydrate transport and metabolism
ZraR_KO_LB_versus_WT_LB	Control	b1200	3.1171	2.68787e-160	dhaK	Carbohydrate transport and metabolism
ZraR_KO_LB_versus_WT_LB	Control	b1205	-2.63778	1.77813e-25	ychH	Function unknown
ZraR_KO_LB_versus_WT_LB	Control	b1216	2.69859	7.83163e-53	chaA	Inorganic ion transport and metabolism
ZraR_KO_LB_versus_WT_LB	Control	b1217	-4.03881	2.10664e-09	chaB	Function unknown
ZraR_KO_LB_versus_WT_LB	Control	b1218	-1.51115	8.7989e-14	chaC	Inorganic ion transport and metabolism
ZraR_KO_LB_versus_WT_LB	Control	b1241	-1.8568	5.29062e-111	adhE	Energy production and conversion
ZraR_KO_LB_versus_WT_LB	Control	b1250	-2.0626	3.94737e-54	kch	Inorganic ion transport and metabolism
ZraR_KO_LB_versus_WT_LB	Control	b1252	2.85592	1.09813e-46	tonB	Inorganic ion transport and metabolism
ZraR_KO_LB_versus_WT_LB	Control	b1256	-6.49403	8.87232e-260	ompW	Cell wall/membrane/envelope biogenesis
ZraR_KO_LB_versus_WT_LB	Control	b1257	-4.05201	5.98465e-28	yciE	Function unknown
ZraR_KO_LB_versus_WT_LB	Control	b1258	-4.38762	2.84226e-17	yciF	Function unknown
ZraR_KO_LB_versus_WT_LB	Control	b1259	-4.19456	0.0198244	yciG	No COG Annotation
ZraR_KO_LB_versus_WT_LB	Control	b1260	2.03891	2.70619e-42	trpA	Amino acid transport and metabolism
ZraR_KO_LB_versus_WT_LB	Control	b1261	2.1338	1.26117e-55	trpB	Amino acid transport and metabolism
ZraR_KO_LB_versus_WT_LB	Control	b1262	1.86171	5.58223e-29	trpC	Amino acid transport and metabolism
ZraR_KO_LB_versus_WT_LB	Control	b1264	2.15224	0.000448449	trpE	Amino acid transport and metabolism
ZraR_KO_LB_versus_WT_LB	Control	b1273	-1.82124	1.73564e-39	yciN	Function unknown
ZraR_KO_LB_versus_WT_LB	Control	b1274	2.07205	1.71818e-149	topA	Replication, recombination and repair
ZraR_KO_LB_versus_WT_LB	Control	b1283	-4.51203	3.12985e-17	osmB	No COG Annotation
ZraR_KO_LB_versus_WT_LB	Control	b1285	-2.15404	5.29266e-122	gmr	No COG Annotation
ZraR_KO_LB_versus_WT_LB	Control	b1286	2.17605	3.40671e-98	rnb	Transcription
ZraR_KO_LB_versus_WT_LB	Control	b1297	2.00399	6.99002e-17	puuA	Amino acid transport and metabolism
ZraR_KO_LB_versus_WT_LB	Control	b1304	-2.83953	2.79861e-106	pspA	Transcription
ZraR_KO_LB_versus_WT_LB	Control	b1307	-2.08828	0.0293649	pspD	Posttranslational modification, protein turnover, chaperones
ZraR_KO_LB_versus_WT_LB	Control	b1308	-2.11838	1.65713e-81	pspE	Inorganic ion transport and metabolism
ZraR_KO_LB_versus_WT_LB	Control	b1319	-2.51549	0.00657164	ompG	Cell wall/membrane/envelope biogenesis
ZraR_KO_LB_versus_WT_LB	Control	b1321	2.75576	2.46687e-116	ycjX	Function unknown
ZraR_KO_LB_versus_WT_LB	Control	b1322	2.47733	2.01035e-55	ycjF	Function unknown
ZraR_KO_LB_versus_WT_LB	Control	b1327	-1.8638	2.11288e-10	ycjY	Function unknown
ZraR_KO_LB_versus_WT_LB	Control	b1333	-2.10106	9.99727e-212	uspE	Signal transduction mechanisms
ZraR_KO_LB_versus_WT_LB	Control	b1341	-2.74732	3.04471e-113	ydaM	Signal transduction mechanisms
ZraR_KO_LB_versus_WT_LB	Control	b1353	-3.31319	4.63644e-08	sieB	No COG Annotation
ZraR_KO_LB_versus_WT_LB	Control	b1360	-2.00357	0.00201246	ydaV	Replication, recombination and repair
ZraR_KO_LB_versus_WT_LB	Control	b1372	-1.55698	3.63073e-09	stfR	Function unknown
ZraR_KO_LB_versus_WT_LB	Control	b1375	3.52777	0.0362423	ynaE	No COG Annotation
ZraR_KO_LB_versus_WT_LB	Control	b1376	-3.61258	0	uspF	Signal transduction mechanisms
ZraR_KO_LB_versus_WT_LB	Control	b1384	2.53108	2.54651e-28	feaR	Transcription
ZraR_KO_LB_versus_WT_LB	Control	b1388	4.1861	8.2422e-12	paaA	Secondary metabolites biosynthesis, transport and catabolism
ZraR_KO_LB_versus_WT_LB	Control	b1390	3.52342	1.44003e-05	paaC	Secondary metabolites biosynthesis, transport and catabolism
ZraR_KO_LB_versus_WT_LB	Control	b1391	2.05511	0.0406975	paaD	Secondary metabolites biosynthesis, transport and catabolism
ZraR_KO_LB_versus_WT_LB	Control	b1392	2.47377	1.19044e-10	paaE	Energy production and conversion
ZraR_KO_LB_versus_WT_LB	Control	b1393	2.84031	1.60836e-05	paaF	Lipid transport and metabolism
ZraR_KO_LB_versus_WT_LB	Control	b1394	2.05306	9.99847e-05	paaG	Lipid transport and metabolism
ZraR_KO_LB_versus_WT_LB	Control	b1397	1.69278	1.6578e-12	paaJ	No COG Annotation
ZraR_KO_LB_versus_WT_LB	Control	b1398	1.71229	1.20795e-19	paaK	Secondary metabolites biosynthesis, transport and catabolism
ZraR_KO_LB_versus_WT_LB	Control	b1415	4.86623	0	aldA	No COG Annotation
ZraR_KO_LB_versus_WT_LB	Control	b1419	-1.89741	0.0421043	ydcA	No COG Annotation
ZraR_KO_LB_versus_WT_LB	Control	b1421	-3.54041	2.19118e-70	trg	No COG Annotation
ZraR_KO_LB_versus_WT_LB	Control	b1422	5.31394	3.78674e-119	ydcI	Transcription
ZraR_KO_LB_versus_WT_LB	Control	b1423	-2.13211	2.11984e-57	ydcJ	Function unknown
ZraR_KO_LB_versus_WT_LB	Control	b1426	-2.74748	1.25054e-79	ydcH	Function unknown
ZraR_KO_LB_versus_WT_LB	Control	b1428	-3.26196	1.8038e-87	ydcK	Function unknown
ZraR_KO_LB_versus_WT_LB	Control	b1431	-1.65439	8.18923e-63	ydcL	Function unknown
ZraR_KO_LB_versus_WT_LB	Control	b1438	-1.57999	4.44171e-07	hicB	Transcription
ZraR_KO_LB_versus_WT_LB	Control	b1440	-2.52219	1.01347e-79	ydcS	Carbohydrate transport and metabolism
ZraR_KO_LB_versus_WT_LB	Control	b1441	-2.25672	3.86566e-30	ydcT	Amino acid transport and metabolism
ZraR_KO_LB_versus_WT_LB	Control	b1442	-2.08878	7.69341e-16	ydcU	Inorganic ion transport and metabolism
ZraR_KO_LB_versus_WT_LB	Control	b1443	-3.1652	4.95591e-25	ydcV	Inorganic ion transport and metabolism
ZraR_KO_LB_versus_WT_LB	Control	b1444	-3.58237	4.10272e-131	patD	No COG Annotation
ZraR_KO_LB_versus_WT_LB	Control	b1449	-2.37553	5.14091e-102	curA	Function unknown
ZraR_KO_LB_versus_WT_LB	Control	b1450	-1.73488	3.98902e-21	mcbR	Transcription
ZraR_KO_LB_versus_WT_LB	Control	b1451	3.13579	4.07835e-72	yncD	Inorganic ion transport and metabolism
ZraR_KO_LB_versus_WT_LB	Control	b1452	4.43447	1.47785e-109	yncE	Function unknown
ZraR_KO_LB_versus_WT_LB	Control	b1454	-3.65154	2.66145e-28	yncG	Posttranslational modification, protein turnover, chaperones
ZraR_KO_LB_versus_WT_LB	Control	b1461	-2.54169	8.15109e-05	pptA	Function unknown
ZraR_KO_LB_versus_WT_LB	Control	b1462	-2.57014	3.72136e-20	yddH	Function unknown
ZraR_KO_LB_versus_WT_LB	Control	b1465	-3.98391	1.20304e-13	narV	Energy production and conversion
ZraR_KO_LB_versus_WT_LB	Control	b1466	-3.61471	1.7635e-14	narW	Energy production and conversion
ZraR_KO_LB_versus_WT_LB	Control	b1467	-3.09593	3.32872e-34	narY	Energy production and conversion
ZraR_KO_LB_versus_WT_LB	Control	b1468	-2.84732	6.4986e-98	narZ	Energy production and conversion
ZraR_KO_LB_versus_WT_LB	Control	b1469	-4.38195	1.59191e-40	narU	Carbohydrate transport and metabolism
ZraR_KO_LB_versus_WT_LB	Control	b1480	-3.72296	1.18195e-06	sra	Translation, ribosomal structure and biogenesis
ZraR_KO_LB_versus_WT_LB	Control	b1482	-4.18976	6.99442e-306	osmC	Posttranslational modification, protein turnover, chaperones
ZraR_KO_LB_versus_WT_LB	Control	b1488	2.29194	0.00734266	ddpX	Cell wall/membrane/envelope biogenesis
ZraR_KO_LB_versus_WT_LB	Control	b1489	-1.58061	1.86838e-11	dosP	No COG Annotation
ZraR_KO_LB_versus_WT_LB	Control	b1490	-1.89041	4.6687e-18	dosC	Signal transduction mechanisms
ZraR_KO_LB_versus_WT_LB	Control	b1492	-7.26074	0	gadC	Amino acid transport and metabolism
ZraR_KO_LB_versus_WT_LB	Control	b1493	-7.63723	0	gadB	No COG Annotation
ZraR_KO_LB_versus_WT_LB	Control	b1495	1.82425	8.95553e-10	yddB	Inorganic ion transport and metabolism
ZraR_KO_LB_versus_WT_LB	Control	b1496	3.37527	2.46151e-08	yddA	Inorganic ion transport and metabolism
ZraR_KO_LB_versus_WT_LB	Control	b1498	-3.1174	1.97262e-299	ydeN	Inorganic ion transport and metabolism
ZraR_KO_LB_versus_WT_LB	Control	b1519	-3.45072	8.87987e-59	tam	Function unknown
ZraR_KO_LB_versus_WT_LB	Control	b1528	-1.55144	1.99797e-05	ydeA	Carbohydrate transport and metabolism
ZraR_KO_LB_versus_WT_LB	Control	b1536	-5.17982	6.04967e-19	ydeI	Function unknown
ZraR_KO_LB_versus_WT_LB	Control	b1537	-3.92056	2.45626e-10	ydeJ	No COG Annotation
ZraR_KO_LB_versus_WT_LB	Control	b1541	-5.15289	3.77895e-12	ydfZ	Function unknown
ZraR_KO_LB_versus_WT_LB	Control	b1561	-4.18224	0.013309	rem	No COG Annotation
ZraR_KO_LB_versus_WT_LB	Control	b1566	-7.17905	2.25836e-20	flxA	No COG Annotation
ZraR_KO_LB_versus_WT_LB	Control	b1579	-2.2207	6.35771e-06	intQ	No COG Annotation
ZraR_KO_LB_versus_WT_LB	Control	b1585	-1.61	2.20361e-43	ynfC	Function unknown
ZraR_KO_LB_versus_WT_LB	Control	b1586	-3.55902	1.3213e-54	ynfD	Function unknown
ZraR_KO_LB_versus_WT_LB	Control	b1587	-7.47128	8.33004e-221	ynfE	Energy production and conversion
ZraR_KO_LB_versus_WT_LB	Control	b1588	-5.97952	0	ynfF	Energy production and conversion
ZraR_KO_LB_versus_WT_LB	Control	b1589	-5.05644	5.11951e-86	ynfG	No COG Annotation
ZraR_KO_LB_versus_WT_LB	Control	b1590	-5.28785	2.91252e-155	ynfH	No COG Annotation
ZraR_KO_LB_versus_WT_LB	Control	b1593	-3.41203	2.01593e-104	ynfK	Coenzyme transport and metabolism
ZraR_KO_LB_versus_WT_LB	Control	b1597	-3.59471	1.56979e-05	asr	No COG Annotation
ZraR_KO_LB_versus_WT_LB	Control	b1598	-2.25346	2.17642e-110	ydgD	Posttranslational modification, protein turnover, chaperones
ZraR_KO_LB_versus_WT_LB	Control	b1599	-5.22614	1.15342e-23	mdtI	Inorganic ion transport and metabolism
ZraR_KO_LB_versus_WT_LB	Control	b1600	-4.70241	6.16881e-41	mdtJ	Inorganic ion transport and metabolism
ZraR_KO_LB_versus_WT_LB	Control	b1601	-2.48169	4.43911e-23	tqsA	No COG Annotation
ZraR_KO_LB_versus_WT_LB	Control	b1611	2.28192	6.48076e-66	fumC	Energy production and conversion
ZraR_KO_LB_versus_WT_LB	Control	b1612	3.64153	0	fumA	No COG Annotation
ZraR_KO_LB_versus_WT_LB	Control	b1614	-1.67439	3.3519e-76	ydgA	Function unknown
ZraR_KO_LB_versus_WT_LB	Control	b1615	3.12311	2.2954e-16	uidC	Intracellular trafficking, secretion, and vesicular transport
ZraR_KO_LB_versus_WT_LB	Control	b1616	3.11708	4.01847e-16	uidB	No COG Annotation
ZraR_KO_LB_versus_WT_LB	Control	b1617	2.95906	3.51358e-59	uidA	Carbohydrate transport and metabolism
ZraR_KO_LB_versus_WT_LB	Control	b1619	-3.71844	0	hdhA	Function unknown
ZraR_KO_LB_versus_WT_LB	Control	b1621	2.24171	5.15211e-47	malX	Carbohydrate transport and metabolism
ZraR_KO_LB_versus_WT_LB	Control	b1627	1.9162	5.3579e-10	rsxA	Energy production and conversion
ZraR_KO_LB_versus_WT_LB	Control	b1628	2.07241	7.59355e-10	rsxB	Energy production and conversion
ZraR_KO_LB_versus_WT_LB	Control	b1629	2.03148	1.38199e-36	rsxC	Energy production and conversion
ZraR_KO_LB_versus_WT_LB	Control	b1630	1.74265	2.22432e-10	rsxD	Energy production and conversion
ZraR_KO_LB_versus_WT_LB	Control	b1634	2.10788	6.74331e-102	dtpA	No COG Annotation
ZraR_KO_LB_versus_WT_LB	Control	b1635	-2.10479	6.6465e-85	gstA	Posttranslational modification, protein turnover, chaperones
ZraR_KO_LB_versus_WT_LB	Control	b1642	-2.05695	1.35771e-75	slyA	Transcription
ZraR_KO_LB_versus_WT_LB	Control	b1646	-2.44437	8.22937e-70	sodC	Inorganic ion transport and metabolism
ZraR_KO_LB_versus_WT_LB	Control	b1648	-2.86919	2.46875e-08	ydhL	Function unknown
ZraR_KO_LB_versus_WT_LB	Control	b1651	-1.80674	1.80473e-79	gloA	Amino acid transport and metabolism
ZraR_KO_LB_versus_WT_LB	Control	b1656	-2.39093	1.8618e-175	sodB	No COG Annotation
ZraR_KO_LB_versus_WT_LB	Control	b1661	-2.66726	0	cfa	Cell wall/membrane/envelope biogenesis
ZraR_KO_LB_versus_WT_LB	Control	b1667	-3.03242	2.76391e-157	ydhR	Function unknown
ZraR_KO_LB_versus_WT_LB	Control	b1668	-3.59657	1.91201e-114	ydhS	Function unknown
ZraR_KO_LB_versus_WT_LB	Control	b1669	-3.11503	1.83213e-13	ydhT	Function unknown
ZraR_KO_LB_versus_WT_LB	Control	b1670	-3.81251	1.82207e-28	ydhU	Energy production and conversion
ZraR_KO_LB_versus_WT_LB	Control	b1671	-4.74648	4.13466e-22	ydhX	Energy production and conversion
ZraR_KO_LB_versus_WT_LB	Control	b1672	-4.19185	1.83067e-34	ydhW	Function unknown
ZraR_KO_LB_versus_WT_LB	Control	b1673	-5.95867	4.03858e-207	ydhV	Energy production and conversion
ZraR_KO_LB_versus_WT_LB	Control	b1674	-6.70251	2.8303e-44	ydhY	Energy production and conversion
ZraR_KO_LB_versus_WT_LB	Control	b1675	-1.89815	5.45012e-07	ydhZ	Function unknown
ZraR_KO_LB_versus_WT_LB	Control	b1677	-1.7082	2.02189e-14	lpp	Cell wall/membrane/envelope biogenesis
ZraR_KO_LB_versus_WT_LB	Control	b1678	-4.00475	4.13959e-203	ldtE	No COG Annotation
ZraR_KO_LB_versus_WT_LB	Control	b1679	-1.59717	6.21438e-09	sufE	Function unknown
ZraR_KO_LB_versus_WT_LB	Control	b1680	-1.8093	7.31593e-51	sufS	Amino acid transport and metabolism
ZraR_KO_LB_versus_WT_LB	Control	b1681	-1.91814	4.63716e-69	sufD	Posttranslational modification, protein turnover, chaperones
ZraR_KO_LB_versus_WT_LB	Control	b1682	-2.06798	1.36184e-66	sufC	Posttranslational modification, protein turnover, chaperones
ZraR_KO_LB_versus_WT_LB	Control	b1683	-2.17803	1.16566e-145	sufB	Posttranslational modification, protein turnover, chaperones
ZraR_KO_LB_versus_WT_LB	Control	b1684	-1.68572	2.3093e-08	sufA	Function unknown
ZraR_KO_LB_versus_WT_LB	Control	b1685	-3.17515	4.82551e-07	ydiH	Function unknown
ZraR_KO_LB_versus_WT_LB	Control	b1689	-1.86675	0.00123129	ydiL	No COG Annotation
ZraR_KO_LB_versus_WT_LB	Control	b1697	-1.92632	0.0160746	ydiQ	Energy production and conversion
ZraR_KO_LB_versus_WT_LB	Control	b1702	-2.24048	1.49902e-167	ppsA	Carbohydrate transport and metabolism
ZraR_KO_LB_versus_WT_LB	Control	b1703	-1.65098	3.48938e-37	ppsR	Function unknown
ZraR_KO_LB_versus_WT_LB	Control	b1712	-2.06771	1.79866e-65	ihfA	No COG Annotation
ZraR_KO_LB_versus_WT_LB	Control	b1714	1.65338	2.48982e-72	pheS	Translation, ribosomal structure and biogenesis
ZraR_KO_LB_versus_WT_LB	Control	b1717	1.69693	1.99416e-09	rpmI	No COG Annotation
ZraR_KO_LB_versus_WT_LB	Control	b1722	2.83068	1.153e-09	ydiY	Cell wall/membrane/envelope biogenesis
ZraR_KO_LB_versus_WT_LB	Control	b1723	-2.11985	9.62511e-120	pfkB	Carbohydrate transport and metabolism
ZraR_KO_LB_versus_WT_LB	Control	b1724	-3.55827	1.95358e-59	ydiZ	Function unknown
ZraR_KO_LB_versus_WT_LB	Control	b1725	-2.8631	1.22443e-224	yniA	Carbohydrate transport and metabolism
ZraR_KO_LB_versus_WT_LB	Control	b1732	-4.8605	0	katE	Inorganic ion transport and metabolism
ZraR_KO_LB_versus_WT_LB	Control	b1739	-4.60895	0	osmE	Transcription
ZraR_KO_LB_versus_WT_LB	Control	b1742	-4.77894	5.18129e-16	ves	Function unknown
ZraR_KO_LB_versus_WT_LB	Control	b1743	-2.63682	3.52886e-41	spy	Cell motility
ZraR_KO_LB_versus_WT_LB	Control	b1744	2.73692	1.54926e-07	astE	Amino acid transport and metabolism
ZraR_KO_LB_versus_WT_LB	Control	b1745	2.27232	4.73919e-13	astB	Amino acid transport and metabolism
ZraR_KO_LB_versus_WT_LB	Control	b1746	2.90857	1.33485e-17	astD	Amino acid transport and metabolism
ZraR_KO_LB_versus_WT_LB	Control	b1747	4.38662	1.37934e-14	astA	Amino acid transport and metabolism
ZraR_KO_LB_versus_WT_LB	Control	b1748	3.64365	7.64474e-23	astC	No COG Annotation
ZraR_KO_LB_versus_WT_LB	Control	b1750	-3.21996	5.24309e-25	ydjX	Function unknown
ZraR_KO_LB_versus_WT_LB	Control	b1751	-2.83148	2.24628e-32	ydjY	Function unknown
ZraR_KO_LB_versus_WT_LB	Control	b1752	-2.66784	3.45086e-22	ydjZ	Function unknown
ZraR_KO_LB_versus_WT_LB	Control	b1759	1.58359	0.0370724	nudG	Replication, recombination and repair
ZraR_KO_LB_versus_WT_LB	Control	b1760	-2.81314	0.000678544	ynjH	Function unknown
ZraR_KO_LB_versus_WT_LB	Control	b1762	1.74918	3.92578e-06	ynjI	Function unknown
ZraR_KO_LB_versus_WT_LB	Control	b1775	2.10778	1.25426e-10	ydjK	Carbohydrate transport and metabolism
ZraR_KO_LB_versus_WT_LB	Control	b1776	1.54485	3.51012e-11	ydjL	Energy production and conversion
ZraR_KO_LB_versus_WT_LB	Control	b1783	-4.35777	0	yeaG	Signal transduction mechanisms
ZraR_KO_LB_versus_WT_LB	Control	b1784	-4.57376	1.09358e-290	yeaH	Function unknown
ZraR_KO_LB_versus_WT_LB	Control	b1785	-2.42148	1.24649e-06	yeaI	No COG Annotation
ZraR_KO_LB_versus_WT_LB	Control	b1792	-3.1457	6.88152e-49	yeaO	Function unknown
ZraR_KO_LB_versus_WT_LB	Control	b1795	-6.05623	2.51974e-102	yeaQ	Function unknown
ZraR_KO_LB_versus_WT_LB	Control	b1797	2.39767	0.0215853	yeaR	Inorganic ion transport and metabolism
ZraR_KO_LB_versus_WT_LB	Control	b1800	-1.548	1.06487e-15	dmlA	Energy production and conversion
ZraR_KO_LB_versus_WT_LB	Control	b1807	1.63138	7.09929e-19	tsaB	Posttranslational modification, protein turnover, chaperones
ZraR_KO_LB_versus_WT_LB	Control	b1810	-4.13441	1.21595e-23	yoaC	No COG Annotation
ZraR_KO_LB_versus_WT_LB	Control	b1815	-2.6955	8.94614e-21	yoaD	Signal transduction mechanisms
ZraR_KO_LB_versus_WT_LB	Control	b1822	1.61496	1.65006e-15	rlmA	Secondary metabolites biosynthesis, transport and catabolism
ZraR_KO_LB_versus_WT_LB	Control	b1829	1.52783	1.46118e-109	htpX	Posttranslational modification, protein turnover, chaperones
ZraR_KO_LB_versus_WT_LB	Control	b1836	-3.92273	1.33207e-39	yebV	Function unknown
ZraR_KO_LB_versus_WT_LB	Control	b1837	-2.21173	0.00442999	yebW	Function unknown
ZraR_KO_LB_versus_WT_LB	Control	b1840	1.97318	8.63492e-45	yebZ	Inorganic ion transport and metabolism
ZraR_KO_LB_versus_WT_LB	Control	b1847	-2.73671	2.58311e-87	yebF	No COG Annotation
ZraR_KO_LB_versus_WT_LB	Control	b1878	-3.40876	1.70317e-05	flhE	Cell motility
ZraR_KO_LB_versus_WT_LB	Control	b1879	-2.7142	5.03169e-56	flhA	Cell motility
ZraR_KO_LB_versus_WT_LB	Control	b1880	-3.33939	5.82501e-30	flhB	Cell motility
ZraR_KO_LB_versus_WT_LB	Control	b1881	-5.06375	2.32025e-117	cheZ	Signal transduction mechanisms
ZraR_KO_LB_versus_WT_LB	Control	b1882	-5.12804	3.62863e-36	cheY	Signal transduction mechanisms
ZraR_KO_LB_versus_WT_LB	Control	b1883	-5.61325	2.33933e-53	cheB	Signal transduction mechanisms
ZraR_KO_LB_versus_WT_LB	Control	b1884	-5.22905	1.2543e-46	cheR	Cell motility
ZraR_KO_LB_versus_WT_LB	Control	b1885	-6.92631	4.97177e-129	tap	No COG Annotation
ZraR_KO_LB_versus_WT_LB	Control	b1886	-7.72773	1.69525e-186	tar	No COG Annotation
ZraR_KO_LB_versus_WT_LB	Control	b1887	-6.2804	1.45835e-78	cheW	Cell motility
ZraR_KO_LB_versus_WT_LB	Control	b1888	-6.32811	1.99654e-268	cheA	Signal transduction mechanisms
ZraR_KO_LB_versus_WT_LB	Control	b1889	-6.51037	1.05863e-65	motB	Cell motility
ZraR_KO_LB_versus_WT_LB	Control	b1890	-6.66508	1.71587e-75	motA	Cell motility
ZraR_KO_LB_versus_WT_LB	Control	b1896	-4.00903	0	otsA	Carbohydrate transport and metabolism
ZraR_KO_LB_versus_WT_LB	Control	b1897	-3.52464	2.81758e-172	otsB	Carbohydrate transport and metabolism
ZraR_KO_LB_versus_WT_LB	Control	b1904	-3.77924	2.87364e-19	yecR	Function unknown
ZraR_KO_LB_versus_WT_LB	Control	b1905	-3.37456	6.18974e-204	ftnA	Inorganic ion transport and metabolism
ZraR_KO_LB_versus_WT_LB	Control	b1906	-4.45487	1.17204e-29	yecH	Function unknown
ZraR_KO_LB_versus_WT_LB	Control	b1920	-1.55038	1.12932e-56	fliY	Amino acid transport and metabolism
ZraR_KO_LB_versus_WT_LB	Control	b1921	-3.04201	2.58081e-50	fliZ	Transcription
ZraR_KO_LB_versus_WT_LB	Control	b1922	-3.94068	1.01727e-147	fliA	Transcription
ZraR_KO_LB_versus_WT_LB	Control	b1923	-8.69082	0	fliC	Cell motility
ZraR_KO_LB_versus_WT_LB	Control	b1924	-5.19642	5.49775e-161	fliD	Cell motility
ZraR_KO_LB_versus_WT_LB	Control	b1925	-5.08453	5.12543e-31	fliS	Cell motility
ZraR_KO_LB_versus_WT_LB	Control	b1926	-4.52317	8.9133e-11	fliT	Transcription
ZraR_KO_LB_versus_WT_LB	Control	b1927	-3.94318	0	amyA	Carbohydrate transport and metabolism
ZraR_KO_LB_versus_WT_LB	Control	b1929	2.18804	6.01611e-99	yedE	Function unknown
ZraR_KO_LB_versus_WT_LB	Control	b1931	-2.11266	1.20273e-14	yedK	Function unknown
ZraR_KO_LB_versus_WT_LB	Control	b1937	-2.79101	5.11273e-11	fliE	Cell motility
ZraR_KO_LB_versus_WT_LB	Control	b1938	-2.77313	5.54745e-101	fliF	Cell motility
ZraR_KO_LB_versus_WT_LB	Control	b1939	-2.84459	2.35336e-69	fliG	Cell motility
ZraR_KO_LB_versus_WT_LB	Control	b1940	-2.96334	7.93072e-27	fliH	Cell motility
ZraR_KO_LB_versus_WT_LB	Control	b1941	-2.70613	5.26966e-43	fliI	Cell motility
ZraR_KO_LB_versus_WT_LB	Control	b1942	-2.97573	1.06781e-11	fliJ	Cell motility
ZraR_KO_LB_versus_WT_LB	Control	b1943	-2.56373	2.53103e-24	fliK	Cell motility
ZraR_KO_LB_versus_WT_LB	Control	b1944	-2.69185	7.01487e-32	fliL	Cell motility
ZraR_KO_LB_versus_WT_LB	Control	b1945	-2.37003	2.65639e-64	fliM	Cell motility
ZraR_KO_LB_versus_WT_LB	Control	b1946	-2.77492	2.63637e-24	fliN	Cell motility
ZraR_KO_LB_versus_WT_LB	Control	b1947	-2.17206	0.000374913	fliO	Cell motility
ZraR_KO_LB_versus_WT_LB	Control	b1948	-1.92954	3.10127e-06	fliP	Cell motility
ZraR_KO_LB_versus_WT_LB	Control	b1950	-2.49131	0.000115803	fliR	Cell motility
ZraR_KO_LB_versus_WT_LB	Control	b1951	-2.11398	2.39975e-12	rcsA	Transcription
ZraR_KO_LB_versus_WT_LB	Control	b1952	-1.64786	6.21761e-09	dsrB	Function unknown
ZraR_KO_LB_versus_WT_LB	Control	b1953	-5.0497	3.11708e-20	yodD	Function unknown
ZraR_KO_LB_versus_WT_LB	Control	b1955	-3.8548	2.9763e-84	yedP	Function unknown
ZraR_KO_LB_versus_WT_LB	Control	b1956	-1.56014	1.02775e-34	yedQ	Signal transduction mechanisms
ZraR_KO_LB_versus_WT_LB	Control	b1957	-2.86769	0.00233145	yodC	Function unknown
ZraR_KO_LB_versus_WT_LB	Control	b1963	-1.74164	0.00512458	yedR	Function unknown
ZraR_KO_LB_versus_WT_LB	Control	b1967	-3.92981	0	hchA	Posttranslational modification, protein turnover, chaperones
ZraR_KO_LB_versus_WT_LB	Control	b1970	-2.07267	2.50655e-08	hiuH	Nucleotide transport and metabolism
ZraR_KO_LB_versus_WT_LB	Control	b1971	-2.37759	3.8692e-45	yedY	Function unknown
ZraR_KO_LB_versus_WT_LB	Control	b1985	-1.52648	1.5454e-11	yeeO	Defense mechanisms
ZraR_KO_LB_versus_WT_LB	Control	b1990	-2.71259	3.56878e-109	ldtA	Function unknown
ZraR_KO_LB_versus_WT_LB	Control	b2000	-1.61486	4.64402e-45	flu	Cell wall/membrane/envelope biogenesis
ZraR_KO_LB_versus_WT_LB	Control	b2007	-1.73989	2.47229e-87	yeeX	Function unknown
ZraR_KO_LB_versus_WT_LB	Control	b2008	-1.51371	3.31532e-15	yeeA	Function unknown
ZraR_KO_LB_versus_WT_LB	Control	b2009	-2.30973	9.22075e-15	sbmC	Replication, recombination and repair
ZraR_KO_LB_versus_WT_LB	Control	b2013	-1.94387	1.70273e-14	yeeE	Function unknown
ZraR_KO_LB_versus_WT_LB	Control	b2014	2.71999	7.09808e-40	plaP	Amino acid transport and metabolism
ZraR_KO_LB_versus_WT_LB	Control	b2015	-1.62627	9.29783e-14	yeeY	Transcription
ZraR_KO_LB_versus_WT_LB	Control	b2019	1.65599	6.02887e-24	hisG	Amino acid transport and metabolism
ZraR_KO_LB_versus_WT_LB	Control	b2067	-1.59758	6.97476e-41	yegE	Signal transduction mechanisms
ZraR_KO_LB_versus_WT_LB	Control	b2071	-1.81119	0.0319059	yegJ	No COG Annotation
ZraR_KO_LB_versus_WT_LB	Control	b2080	-6.65227	1.51379e-53	yegP	Function unknown
ZraR_KO_LB_versus_WT_LB	Control	b2081	1.64574	1.89863e-22	yegQ	Posttranslational modification, protein turnover, chaperones
ZraR_KO_LB_versus_WT_LB	Control	b2082	-2.70016	3.46373e-08	ogrK	Transcription
ZraR_KO_LB_versus_WT_LB	Control	b2085	-2.79324	1.37955e-09	yegR	Function unknown
ZraR_KO_LB_versus_WT_LB	Control	b2086	-3.93925	8.81375e-116	yegS	Lipid transport and metabolism
ZraR_KO_LB_versus_WT_LB	Control	b2092_2	-1.56047	1.69621e-105	gatC_2	No COG Annotation
ZraR_KO_LB_versus_WT_LB	Control	b2097	-5.06964	0	fbaB	Carbohydrate transport and metabolism
ZraR_KO_LB_versus_WT_LB	Control	b2104	1.59652	0.00299276	thiM	Coenzyme transport and metabolism
ZraR_KO_LB_versus_WT_LB	Control	b2106	1.86396	5.17409e-05	rcnA	Inorganic ion transport and metabolism
ZraR_KO_LB_versus_WT_LB	Control	b2108	-1.74823	0.0265067	yehA	Function unknown
ZraR_KO_LB_versus_WT_LB	Control	b2110	-2.95438	0.00688283	yehC	Intracellular trafficking, secretion, and vesicular transport
ZraR_KO_LB_versus_WT_LB	Control	b2111	-4.41453	3.88138e-45	yehD	Function unknown
ZraR_KO_LB_versus_WT_LB	Control	b2112	-5.21325	1.20274e-32	yehE	Function unknown
ZraR_KO_LB_versus_WT_LB	Control	b2127	-3.43529	6.43172e-90	mlrA	Transcription
ZraR_KO_LB_versus_WT_LB	Control	b2128	-2.87776	4.66693e-20	yehW	Inorganic ion transport and metabolism
ZraR_KO_LB_versus_WT_LB	Control	b2129	-2.49416	3.28987e-28	yehX	Amino acid transport and metabolism
ZraR_KO_LB_versus_WT_LB	Control	b2130	-2.61671	1.83374e-31	yehY	Inorganic ion transport and metabolism
ZraR_KO_LB_versus_WT_LB	Control	b2131	-2.97701	5.30224e-114	osmF	Amino acid transport and metabolism
ZraR_KO_LB_versus_WT_LB	Control	b2135	-4.00764	1.72831e-19	yohC	Function unknown
ZraR_KO_LB_versus_WT_LB	Control	b2136	-1.66851	4.92047e-19	yohD	Function unknown
ZraR_KO_LB_versus_WT_LB	Control	b2137	-3.65482	6.46293e-52	yohF	Function unknown
ZraR_KO_LB_versus_WT_LB	Control	b2140	1.70151	1.16777e-06	dusC	Translation, ribosomal structure and biogenesis
ZraR_KO_LB_versus_WT_LB	Control	b2141	-4.09888	8.66714e-07	yohJ	Function unknown
ZraR_KO_LB_versus_WT_LB	Control	b2142	-2.94877	5.40603e-20	yohK	Cell wall/membrane/envelope biogenesis
ZraR_KO_LB_versus_WT_LB	Control	b2143	1.6351	2.31278e-69	cdd	Nucleotide transport and metabolism
ZraR_KO_LB_versus_WT_LB	Control	b2146	-2.1979	4.01361e-125	preT	Amino acid transport and metabolism
ZraR_KO_LB_versus_WT_LB	Control	b2147	-2.19279	1.7605e-301	preA	Nucleotide transport and metabolism
ZraR_KO_LB_versus_WT_LB	Control	b2148	4.75436	8.67129e-275	mglC	Carbohydrate transport and metabolism
ZraR_KO_LB_versus_WT_LB	Control	b2149	5.23693	0	mglA	No COG Annotation
ZraR_KO_LB_versus_WT_LB	Control	b2150	3.66651	0	mglB	Carbohydrate transport and metabolism
ZraR_KO_LB_versus_WT_LB	Control	b2151	3.19755	9.75543e-76	galS	No COG Annotation
ZraR_KO_LB_versus_WT_LB	Control	b2165	2.02238	2.5526e-06	psuG	Secondary metabolites biosynthesis, transport and catabolism
ZraR_KO_LB_versus_WT_LB	Control	b2166	2.70652	0.000548662	psuK	No COG Annotation
ZraR_KO_LB_versus_WT_LB	Control	b2167	4.76226	0	fruA	Carbohydrate transport and metabolism
ZraR_KO_LB_versus_WT_LB	Control	b2168	4.73191	5.70329e-241	fruK	Carbohydrate transport and metabolism
ZraR_KO_LB_versus_WT_LB	Control	b2169	5.16851	6.54037e-139	fruB	Carbohydrate transport and metabolism
ZraR_KO_LB_versus_WT_LB	Control	b2172	1.95489	1.64781e-30	yeiQ	Carbohydrate transport and metabolism
ZraR_KO_LB_versus_WT_LB	Control	b2173	2.08651	1.40987e-29	yeiR	Function unknown
ZraR_KO_LB_versus_WT_LB	Control	b2174	3.24106	3.31198e-33	lpxT	Lipid transport and metabolism
ZraR_KO_LB_versus_WT_LB	Control	b2185	2.04867	2.91513e-40	rplY	Translation, ribosomal structure and biogenesis
ZraR_KO_LB_versus_WT_LB	Control	b2187	1.82733	1.16269e-07	yejL	Function unknown
ZraR_KO_LB_versus_WT_LB	Control	b2210	5.64225	9.50441e-107	mqo	Energy production and conversion
ZraR_KO_LB_versus_WT_LB	Control	b2211	4.54721	3.96627e-34	yojI	Defense mechanisms
ZraR_KO_LB_versus_WT_LB	Control	b2212	-1.93752	4.31583e-05	alkB	Replication, recombination and repair
ZraR_KO_LB_versus_WT_LB	Control	b2213	-2.30645	4.64507e-39	ada	Nucleotide transport and metabolism
ZraR_KO_LB_versus_WT_LB	Control	b2215	-1.58354	1.57219e-124	ompC	Cell wall/membrane/envelope biogenesis
ZraR_KO_LB_versus_WT_LB	Control	b2239	4.37272	0	glpQ	Energy production and conversion
ZraR_KO_LB_versus_WT_LB	Control	b2240	5.69251	0	glpT	No COG Annotation
ZraR_KO_LB_versus_WT_LB	Control	b2241	6.70467	2.57116e-96	glpA	No COG Annotation
ZraR_KO_LB_versus_WT_LB	Control	b2242	6.31158	4.5108e-106	glpB	Amino acid transport and metabolism
ZraR_KO_LB_versus_WT_LB	Control	b2243	5.34353	1.37685e-107	glpC	Energy production and conversion
ZraR_KO_LB_versus_WT_LB	Control	b2253	-1.51408	2.94698e-11	arnB	Cell wall/membrane/envelope biogenesis
ZraR_KO_LB_versus_WT_LB	Control	b2256	-1.69422	3.15634e-08	arnD	Carbohydrate transport and metabolism
ZraR_KO_LB_versus_WT_LB	Control	b2257	-1.6861	6.19961e-07	arnT	Cell wall/membrane/envelope biogenesis
ZraR_KO_LB_versus_WT_LB	Control	b2266	-5.62474	0	elaB	Function unknown
ZraR_KO_LB_versus_WT_LB	Control	b2271	-2.59907	0.0277458	yfbL	Amino acid transport and metabolism
ZraR_KO_LB_versus_WT_LB	Control	b2272	-3.88442	6.33774e-18	yfbM	Function unknown
ZraR_KO_LB_versus_WT_LB	Control	b2279	1.5831	9.64401e-35	nuoK	No COG Annotation
ZraR_KO_LB_versus_WT_LB	Control	b2281	1.70147	5.29209e-55	nuoI	No COG Annotation
ZraR_KO_LB_versus_WT_LB	Control	b2282	1.89539	3.74705e-140	nuoH	Energy production and conversion
ZraR_KO_LB_versus_WT_LB	Control	b2283	1.99728	2.58427e-151	nuoG	Energy production and conversion
ZraR_KO_LB_versus_WT_LB	Control	b2284	1.98896	2.8792e-120	nuoF	Energy production and conversion
ZraR_KO_LB_versus_WT_LB	Control	b2285	1.75244	1.07752e-62	nuoE	Energy production and conversion
ZraR_KO_LB_versus_WT_LB	Control	b2286	2.2434	4.09514e-176	nuoC	Energy production and conversion
ZraR_KO_LB_versus_WT_LB	Control	b2287	2.31857	4.92997e-235	nuoB	Energy production and conversion
ZraR_KO_LB_versus_WT_LB	Control	b2288	2.17248	1.40797e-75	nuoA	Energy production and conversion
ZraR_KO_LB_versus_WT_LB	Control	b2298	-3.28941	2.18286e-30	yfcC	Function unknown
ZraR_KO_LB_versus_WT_LB	Control	b2302	-3.45092	7.16317e-52	yfcG	No COG Annotation
ZraR_KO_LB_versus_WT_LB	Control	b2306	2.90376	3.53619e-25	hisP	Amino acid transport and metabolism
ZraR_KO_LB_versus_WT_LB	Control	b2307	3.1065	3.57969e-15	hisM	Amino acid transport and metabolism
ZraR_KO_LB_versus_WT_LB	Control	b2308	2.20573	1.64374e-17	hisQ	Amino acid transport and metabolism
ZraR_KO_LB_versus_WT_LB	Control	b2310	2.93657	7.49984e-89	argT	No COG Annotation
ZraR_KO_LB_versus_WT_LB	Control	b2322	2.10562	3.68338e-05	yfcJ	Carbohydrate transport and metabolism
ZraR_KO_LB_versus_WT_LB	Control	b2327	1.6118	1.27966e-16	yfcA	Function unknown
ZraR_KO_LB_versus_WT_LB	Control	b2341	2.77631	1.85945e-101	fadJ	No COG Annotation
ZraR_KO_LB_versus_WT_LB	Control	b2342	3.72151	8.45189e-70	fadI	Lipid transport and metabolism
ZraR_KO_LB_versus_WT_LB	Control	b2343	-4.52041	5.00396e-57	yfcZ	Function unknown
ZraR_KO_LB_versus_WT_LB	Control	b2344	2.8528	1.77738e-137	fadL	Lipid transport and metabolism
ZraR_KO_LB_versus_WT_LB	Control	b2345	-1.57628	1.78882e-06	yfdF	No COG Annotation
ZraR_KO_LB_versus_WT_LB	Control	b2347	-3.10422	2.89646e-45	yfdC	Inorganic ion transport and metabolism
ZraR_KO_LB_versus_WT_LB	Control	b2352	1.93316	3.57106e-11	gtrS	No COG Annotation
ZraR_KO_LB_versus_WT_LB	Control	b2353	-1.59694	0.0177305	tfaS	No COG Annotation
ZraR_KO_LB_versus_WT_LB	Control	b2364	1.57751	5.23749e-20	dsdC	Transcription
ZraR_KO_LB_versus_WT_LB	Control	b2365	6.256	8.76232e-157	dsdX	No COG Annotation
ZraR_KO_LB_versus_WT_LB	Control	b2366	4.82799	0	dsdA	Amino acid transport and metabolism
ZraR_KO_LB_versus_WT_LB	Control	b2367	2.12851	0.00516873	emrY	Inorganic ion transport and metabolism
ZraR_KO_LB_versus_WT_LB	Control	b2377	-2.42061	4.76757e-09	yfdY	Function unknown
ZraR_KO_LB_versus_WT_LB	Control	b2408	-2.75507	5.826e-09	yfeN	Cell wall/membrane/envelope biogenesis
ZraR_KO_LB_versus_WT_LB	Control	b2419	-1.76399	4.84461e-05	yfeK	Function unknown
ZraR_KO_LB_versus_WT_LB	Control	b2422	-2.30664	6.3157e-22	cysA	Inorganic ion transport and metabolism
ZraR_KO_LB_versus_WT_LB	Control	b2424	-1.74376	0.000198715	cysU	Inorganic ion transport and metabolism
ZraR_KO_LB_versus_WT_LB	Control	b2428	3.17932	2.59775e-74	murQ	Function unknown
ZraR_KO_LB_versus_WT_LB	Control	b2429	3.19233	2.18081e-50	murP	Carbohydrate transport and metabolism
ZraR_KO_LB_versus_WT_LB	Control	b2430	2.82084	8.7456e-43	yfeW	Defense mechanisms
ZraR_KO_LB_versus_WT_LB	Control	b2442	2.37531	3.65257e-38	intZ	No COG Annotation
ZraR_KO_LB_versus_WT_LB	Control	b2449	-1.87297	2.82291e-19	yffR	No COG Annotation
ZraR_KO_LB_versus_WT_LB	Control	b2452	-2.05428	8.28528e-06	eutH	Amino acid transport and metabolism
ZraR_KO_LB_versus_WT_LB	Control	b2463	1.54259	1.15042e-97	maeB	Energy production and conversion
ZraR_KO_LB_versus_WT_LB	Control	b2464	-4.27303	0	talA	Carbohydrate transport and metabolism
ZraR_KO_LB_versus_WT_LB	Control	b2465	-4.54029	0	tktB	Carbohydrate transport and metabolism
ZraR_KO_LB_versus_WT_LB	Control	b2468	-2.28852	4.00033e-66	aegA	No COG Annotation
ZraR_KO_LB_versus_WT_LB	Control	b2503	-1.58265	9.06771e-07	yfgF	No COG Annotation
ZraR_KO_LB_versus_WT_LB	Control	b2506	-1.58262	0.000348254	yfgI	Function unknown
ZraR_KO_LB_versus_WT_LB	Control	b2517	1.50865	5.87398e-43	rlmN	Translation, ribosomal structure and biogenesis
ZraR_KO_LB_versus_WT_LB	Control	b2518	3.03731	1.2708e-34	ndk	Nucleotide transport and metabolism
ZraR_KO_LB_versus_WT_LB	Control	b2524	1.55679	4.35226e-05	iscX	Function unknown
ZraR_KO_LB_versus_WT_LB	Control	b2528	1.53022	1.02211e-05	iscA	No COG Annotation
ZraR_KO_LB_versus_WT_LB	Control	b2529	1.93071	1.30797e-45	iscU	Energy production and conversion
ZraR_KO_LB_versus_WT_LB	Control	b2530	1.91953	3.35145e-102	iscS	No COG Annotation
ZraR_KO_LB_versus_WT_LB	Control	b2531	3.00755	4.51286e-77	iscR	No COG Annotation
ZraR_KO_LB_versus_WT_LB	Control	b2536	1.82489	1.51547e-07	hcaT	No COG Annotation
ZraR_KO_LB_versus_WT_LB	Control	b2537	4.00288	7.0173e-125	hcaR	Transcription
ZraR_KO_LB_versus_WT_LB	Control	b2539	1.84742	0.0296579	hcaF	No COG Annotation
ZraR_KO_LB_versus_WT_LB	Control	b2543	-2.66294	3.71947e-28	yphA	No COG Annotation
ZraR_KO_LB_versus_WT_LB	Control	b2572	-1.51549	3.66844e-83	rseA	Signal transduction mechanisms
ZraR_KO_LB_versus_WT_LB	Control	b2579	-9.49882	0	grcA	Function unknown
ZraR_KO_LB_versus_WT_LB	Control	b2587	2.44842	4.52747e-124	kgtP	Carbohydrate transport and metabolism
ZraR_KO_LB_versus_WT_LB	Control	b2597	-2.30781	5.53059e-118	raiA	Translation, ribosomal structure and biogenesis
ZraR_KO_LB_versus_WT_LB	Control	b2599	1.55489	7.9014e-61	pheA	Amino acid transport and metabolism
ZraR_KO_LB_versus_WT_LB	Control	b2602	-3.4677	2.34219e-15	yfiL	Function unknown
ZraR_KO_LB_versus_WT_LB	Control	b2606	1.82718	6.71742e-13	rplS	Translation, ribosomal structure and biogenesis
ZraR_KO_LB_versus_WT_LB	Control	b2627	-1.86197	2.31369e-89	yfjK	Replication, recombination and repair
ZraR_KO_LB_versus_WT_LB	Control	b2628	-1.75702	3.52416e-77	yfjL	No COG Annotation
ZraR_KO_LB_versus_WT_LB	Control	b2647	-2.31665	6.05906e-67	ypjA	Intracellular trafficking, secretion, and vesicular transport
ZraR_KO_LB_versus_WT_LB	Control	b2661	-2.17301	3.43507e-48	gabD	No COG Annotation
ZraR_KO_LB_versus_WT_LB	Control	b2662	-2.31894	7.73867e-57	gabT	Amino acid transport and metabolism
ZraR_KO_LB_versus_WT_LB	Control	b2663	-1.91655	4.95117e-14	gabP	Amino acid transport and metabolism
ZraR_KO_LB_versus_WT_LB	Control	b2665	-5.50745	1.0662e-195	ygaU	Function unknown
ZraR_KO_LB_versus_WT_LB	Control	b2670	-3.00899	1.91812e-44	alaE	Intracellular trafficking, secretion, and vesicular transport
ZraR_KO_LB_versus_WT_LB	Control	b2671	-2.61564	4.96128e-13	ygaC	Function unknown
ZraR_KO_LB_versus_WT_LB	Control	b2672	-5.16811	5.62577e-43	ygaM	Function unknown
ZraR_KO_LB_versus_WT_LB	Control	b2674	3.75439	0.0140222	nrdI	Nucleotide transport and metabolism
ZraR_KO_LB_versus_WT_LB	Control	b2675	4.13591	2.01639e-21	nrdE	Nucleotide transport and metabolism
ZraR_KO_LB_versus_WT_LB	Control	b2677	3.73841	0	proV	Amino acid transport and metabolism
ZraR_KO_LB_versus_WT_LB	Control	b2678	3.52254	1.237e-255	proW	Amino acid transport and metabolism
ZraR_KO_LB_versus_WT_LB	Control	b2679	1.9662	2.79651e-168	proX	Amino acid transport and metabolism
ZraR_KO_LB_versus_WT_LB	Control	b2681_2	1.76043	0.00611128	ygaY_2	No COG Annotation
ZraR_KO_LB_versus_WT_LB	Control	b2698	1.7037	0.0389109	recX	Function unknown
ZraR_KO_LB_versus_WT_LB	Control	b2704	-1.64455	1.5891e-38	srlB	Carbohydrate transport and metabolism
ZraR_KO_LB_versus_WT_LB	Control	b2705	-2.65516	4.51146e-33	srlD	Energy production and conversion
ZraR_KO_LB_versus_WT_LB	Control	b2706	1.79662	4.36064e-05	srlM	Transcription
ZraR_KO_LB_versus_WT_LB	Control	b2725	-4.92742	0.00708461	hycA	Transcription
ZraR_KO_LB_versus_WT_LB	Control	b2727	-2.48256	2.32884e-56	hypB	Transcription
ZraR_KO_LB_versus_WT_LB	Control	b2728	-2.12414	0.00723509	hypC	Posttranslational modification, protein turnover, chaperones
ZraR_KO_LB_versus_WT_LB	Control	b2729	-2.2559	5.57546e-69	hypD	Posttranslational modification, protein turnover, chaperones
ZraR_KO_LB_versus_WT_LB	Control	b2730	-2.00766	5.9486e-47	hypE	Posttranslational modification, protein turnover, chaperones
ZraR_KO_LB_versus_WT_LB	Control	b2731	-1.76666	1.918e-27	fhlA	Transcription
ZraR_KO_LB_versus_WT_LB	Control	b2750	-1.58505	1.0253e-06	cysC	Inorganic ion transport and metabolism
ZraR_KO_LB_versus_WT_LB	Control	b2779	-1.84475	1.70399e-234	eno	Carbohydrate transport and metabolism
ZraR_KO_LB_versus_WT_LB	Control	b2796	2.76005	3.51989e-212	sdaC	Amino acid transport and metabolism
ZraR_KO_LB_versus_WT_LB	Control	b2797	3.21084	5.57959e-189	sdaB	No COG Annotation
ZraR_KO_LB_versus_WT_LB	Control	b2809	-3.55887	8.7219e-32	ygdI	Function unknown
ZraR_KO_LB_versus_WT_LB	Control	b2833	-1.71861	2.20752e-16	ygdR	Function unknown
ZraR_KO_LB_versus_WT_LB	Control	b2844	3.36641	1.13383e-135	yqeF	No COG Annotation
ZraR_KO_LB_versus_WT_LB	Control	b2870	-3.05011	1.34751e-33	ygeW	Amino acid transport and metabolism
ZraR_KO_LB_versus_WT_LB	Control	b2871	-2.58412	4.79493e-16	ygeX	Amino acid transport and metabolism
ZraR_KO_LB_versus_WT_LB	Control	b2872	-2.84893	9.94199e-44	ygeY	Amino acid transport and metabolism
ZraR_KO_LB_versus_WT_LB	Control	b2877	-1.85751	1.49175e-35	mocA	Function unknown
ZraR_KO_LB_versus_WT_LB	Control	b2878	-2.95779	6.90567e-64	ygfK	Energy production and conversion
ZraR_KO_LB_versus_WT_LB	Control	b2879	-2.29595	1.32644e-15	ssnA	Nucleotide transport and metabolism
ZraR_KO_LB_versus_WT_LB	Control	b2880	-2.26419	3.59485e-08	ygfM	Energy production and conversion
ZraR_KO_LB_versus_WT_LB	Control	b2881	-1.62767	2.72114e-30	xdhD	Nucleotide transport and metabolism
ZraR_KO_LB_versus_WT_LB	Control	b2888	-2.03041	0.0251782	uacT	Nucleotide transport and metabolism
ZraR_KO_LB_versus_WT_LB	Control	b2889	-2.22999	4.48187e-51	idi	Lipid transport and metabolism
ZraR_KO_LB_versus_WT_LB	Control	b2922	-1.83435	1.2521e-156	yggE	Function unknown
ZraR_KO_LB_versus_WT_LB	Control	b2923	-4.05832	1.62545e-139	argO	Amino acid transport and metabolism
ZraR_KO_LB_versus_WT_LB	Control	b2924	-3.46698	0	mscS	Cell wall/membrane/envelope biogenesis
ZraR_KO_LB_versus_WT_LB	Control	b2949	1.52078	1.32177e-07	yqgF	Replication, recombination and repair
ZraR_KO_LB_versus_WT_LB	Control	b2954	1.589	3.18159e-16	rdgB	Nucleotide transport and metabolism
ZraR_KO_LB_versus_WT_LB	Control	b2956	-1.57561	3.33469e-05	yggM	Function unknown
ZraR_KO_LB_versus_WT_LB	Control	b2957	-7.12556	5.9557e-156	ansB	Amino acid transport and metabolism
ZraR_KO_LB_versus_WT_LB	Control	b2961	1.71429	3.83031e-32	mutY	Replication, recombination and repair
ZraR_KO_LB_versus_WT_LB	Control	b2963	1.74581	1.51464e-27	mltC	No COG Annotation
ZraR_KO_LB_versus_WT_LB	Control	b2964	1.51509	8.29988e-58	nupG	Nucleotide transport and metabolism
ZraR_KO_LB_versus_WT_LB	Control	b2970	1.9047	0.0483139	yghF	No COG Annotation
ZraR_KO_LB_versus_WT_LB	Control	b2971	1.70324	0.0307979	yghG	Cell wall/membrane/envelope biogenesis
ZraR_KO_LB_versus_WT_LB	Control	b2976	-1.70017	2.14227e-68	glcB	Energy production and conversion
ZraR_KO_LB_versus_WT_LB	Control	b2977	-1.92682	2.94506e-15	glcG	Function unknown
ZraR_KO_LB_versus_WT_LB	Control	b2979	1.6067	0.00161225	glcD	Energy production and conversion
ZraR_KO_LB_versus_WT_LB	Control	b2980	2.92234	5.51858e-26	glcC	Transcription
ZraR_KO_LB_versus_WT_LB	Control	b2992	-1.69351	3.58672e-41	hybE	Posttranslational modification, protein turnover, chaperones
ZraR_KO_LB_versus_WT_LB	Control	b2993	-1.60153	4.32991e-33	hybD	Posttranslational modification, protein turnover, chaperones
ZraR_KO_LB_versus_WT_LB	Control	b2994	-2.55841	0	hybC	Energy production and conversion
ZraR_KO_LB_versus_WT_LB	Control	b2995	-2.65698	2.20245e-192	hybB	Energy production and conversion
ZraR_KO_LB_versus_WT_LB	Control	b2996	-2.58152	3.91882e-106	hybA	Energy production and conversion
ZraR_KO_LB_versus_WT_LB	Control	b2997	-2.85851	2.09388e-190	hybO	Energy production and conversion
ZraR_KO_LB_versus_WT_LB	Control	b3001	-1.60881	3.86483e-105	gpr	Energy production and conversion
ZraR_KO_LB_versus_WT_LB	Control	b3003	-4.67511	3.17488e-95	yghA	Function unknown
ZraR_KO_LB_versus_WT_LB	Control	b3005	3.3556	5.66688e-37	exbD	Intracellular trafficking, secretion, and vesicular transport
ZraR_KO_LB_versus_WT_LB	Control	b3006	2.96039	4.53527e-80	exbB	Intracellular trafficking, secretion, and vesicular transport
ZraR_KO_LB_versus_WT_LB	Control	b3012	-2.89966	1.08056e-167	dkgA	Energy production and conversion
ZraR_KO_LB_versus_WT_LB	Control	b3023	-2.3418	9.81674e-30	ygiV	Transcription
ZraR_KO_LB_versus_WT_LB	Control	b3024	-5.44466	0	ygiW	Function unknown
ZraR_KO_LB_versus_WT_LB	Control	b3029	-1.69448	2.81905e-39	ygiN	Function unknown
ZraR_KO_LB_versus_WT_LB	Control	b3049	-2.83624	1.45376e-24	glgS	Carbohydrate transport and metabolism
ZraR_KO_LB_versus_WT_LB	Control	b3050	-3.14799	8.44084e-13	yqiJ	Function unknown
ZraR_KO_LB_versus_WT_LB	Control	b3060	-3.97894	5.39285e-33	ttdR	Transcription
ZraR_KO_LB_versus_WT_LB	Control	b3061	-1.64651	0.0246515	ttdA	Energy production and conversion
ZraR_KO_LB_versus_WT_LB	Control	b3068	-2.48768	3.39214e-113	mug	Replication, recombination and repair
ZraR_KO_LB_versus_WT_LB	Control	b3070	3.38282	4.65825e-26	yqjH	Inorganic ion transport and metabolism
ZraR_KO_LB_versus_WT_LB	Control	b3072	-2.37487	9.17582e-53	aer	Signal transduction mechanisms
ZraR_KO_LB_versus_WT_LB	Control	b3073	-3.46384	1.80105e-95	patA	Amino acid transport and metabolism
ZraR_KO_LB_versus_WT_LB	Control	b3074	1.61887	1.04736e-05	ygjH	Translation, ribosomal structure and biogenesis
ZraR_KO_LB_versus_WT_LB	Control	b3076	3.30862	1.73776e-60	ebgA	Carbohydrate transport and metabolism
ZraR_KO_LB_versus_WT_LB	Control	b3077	2.40734	1.33674e-06	ebgC	Carbohydrate transport and metabolism
ZraR_KO_LB_versus_WT_LB	Control	b3078	4.33816	1.62013e-17	ygjI	Amino acid transport and metabolism
ZraR_KO_LB_versus_WT_LB	Control	b3079	4.10806	0.000146169	ygjJ	Function unknown
ZraR_KO_LB_versus_WT_LB	Control	b3080	1.86857	1.66159e-09	ygjK	Carbohydrate transport and metabolism
ZraR_KO_LB_versus_WT_LB	Control	b3081	2.22563	7.81623e-31	fadH	Energy production and conversion
ZraR_KO_LB_versus_WT_LB	Control	b3088	2.36368	1.21993e-08	alx	Inorganic ion transport and metabolism
ZraR_KO_LB_versus_WT_LB	Control	b3089	4.05569	2.44103e-137	sstT	Amino acid transport and metabolism
ZraR_KO_LB_versus_WT_LB	Control	b3097	-2.50932	4.71275e-97	yqjC	Function unknown
ZraR_KO_LB_versus_WT_LB	Control	b3098	-3.19509	4.13581e-70	yqjD	Function unknown
ZraR_KO_LB_versus_WT_LB	Control	b3099	-3.41903	4.77046e-192	yqjE	Function unknown
ZraR_KO_LB_versus_WT_LB	Control	b3100	-3.24703	8.11322e-49	yqjK	Function unknown
ZraR_KO_LB_versus_WT_LB	Control	b3102	-2.88679	9.37609e-114	yqjG	Posttranslational modification, protein turnover, chaperones
ZraR_KO_LB_versus_WT_LB	Control	b3103	-2.10662	1.92021e-17	yhaH	Function unknown
ZraR_KO_LB_versus_WT_LB	Control	b3104	-2.03612	0.00631366	yhaI	Function unknown
ZraR_KO_LB_versus_WT_LB	Control	b3107	4.3268	0.00652705	yhaL	Function unknown
ZraR_KO_LB_versus_WT_LB	Control	b3113	-4.81972	0	tdcF	Translation, ribosomal structure and biogenesis
ZraR_KO_LB_versus_WT_LB	Control	b3114	-4.29731	7.47191e-21	tdcE	Energy production and conversion
ZraR_KO_LB_versus_WT_LB	Control	b3115	-4.67838	7.36827e-30	tdcD	Energy production and conversion
ZraR_KO_LB_versus_WT_LB	Control	b3116	-5.35404	1.81077e-105	tdcC	Amino acid transport and metabolism
ZraR_KO_LB_versus_WT_LB	Control	b3117	-5.74106	2.49516e-139	tdcB	Amino acid transport and metabolism
ZraR_KO_LB_versus_WT_LB	Control	b3118	-5.26924	3.40043e-119	tdcA	Transcription
ZraR_KO_LB_versus_WT_LB	Control	b3120	-3.36483	0.00193681	yhaB	No COG Annotation
ZraR_KO_LB_versus_WT_LB	Control	b3125	-2.3886	9.92934e-64	garR	Lipid transport and metabolism
ZraR_KO_LB_versus_WT_LB	Control	b3132	2.57786	1.07939e-18	kbaZ	Carbohydrate transport and metabolism
ZraR_KO_LB_versus_WT_LB	Control	b3133	2.06869	2.56318e-06	agaV	Carbohydrate transport and metabolism
ZraR_KO_LB_versus_WT_LB	Control	b3134	1.86347	0.0239567	agaW	No COG Annotation
ZraR_KO_LB_versus_WT_LB	Control	b3137	1.87209	0.00413371	kbaY	Carbohydrate transport and metabolism
ZraR_KO_LB_versus_WT_LB	Control	b3153	-4.94477	1.2199e-29	yhbO	Function unknown
ZraR_KO_LB_versus_WT_LB	Control	b3155	-1.70579	5.17409e-05	yhbQ	Replication, recombination and repair
ZraR_KO_LB_versus_WT_LB	Control	b3158	-3.80801	6.13668e-54	yhbU	Posttranslational modification, protein turnover, chaperones
ZraR_KO_LB_versus_WT_LB	Control	b3159	-3.13604	1.43798e-25	yhbV	Posttranslational modification, protein turnover, chaperones
ZraR_KO_LB_versus_WT_LB	Control	b3175	1.62447	2.66755e-32	secG	Intracellular trafficking, secretion, and vesicular transport
ZraR_KO_LB_versus_WT_LB	Control	b3184	2.14679	8.25151e-19	yhbE	Amino acid transport and metabolism
ZraR_KO_LB_versus_WT_LB	Control	b3185	1.80014	9.60446e-28	rpmA	Translation, ribosomal structure and biogenesis
ZraR_KO_LB_versus_WT_LB	Control	b3189	1.71278	1.89744e-99	murA	Cell wall/membrane/envelope biogenesis
ZraR_KO_LB_versus_WT_LB	Control	b3190	2.35141	8.11987e-14	ibaG	Transcription
ZraR_KO_LB_versus_WT_LB	Control	b3194	1.57305	8.2307e-34	mlaE	Secondary metabolites biosynthesis, transport and catabolism
ZraR_KO_LB_versus_WT_LB	Control	b3211	-2.1769	1.73923e-10	yhcC	Function unknown
ZraR_KO_LB_versus_WT_LB	Control	b3230	1.60147	2.49041e-116	rpsI	No COG Annotation
ZraR_KO_LB_versus_WT_LB	Control	b3231	1.78921	3.62121e-87	rplM	No COG Annotation
ZraR_KO_LB_versus_WT_LB	Control	b3238	-1.64392	5.59355e-05	yhcN	Function unknown
ZraR_KO_LB_versus_WT_LB	Control	b3239	-4.75603	1.32583e-34	yhcO	Transcription
ZraR_KO_LB_versus_WT_LB	Control	b3253	-1.52685	2.09637e-72	acuI	Energy production and conversion
ZraR_KO_LB_versus_WT_LB	Control	b3255	1.92827	9.02705e-69	accB	Lipid transport and metabolism
ZraR_KO_LB_versus_WT_LB	Control	b3256	1.79984	2.47764e-100	accC	Lipid transport and metabolism
ZraR_KO_LB_versus_WT_LB	Control	b3260	1.68028	5.60029e-52	dusB	Translation, ribosomal structure and biogenesis
ZraR_KO_LB_versus_WT_LB	Control	b3261	2.35537	4.39432e-31	fis	No COG Annotation
ZraR_KO_LB_versus_WT_LB	Control	b3282	1.75314	2.67065e-26	tsaC	Translation, ribosomal structure and biogenesis
ZraR_KO_LB_versus_WT_LB	Control	b3291	-2.65281	4.7067e-100	mscL	Cell wall/membrane/envelope biogenesis
ZraR_KO_LB_versus_WT_LB	Control	b3299	3.97715	0.0136223	rpmJ	No COG Annotation
ZraR_KO_LB_versus_WT_LB	Control	b3306	1.51497	1.61063e-62	rpsH	No COG Annotation
ZraR_KO_LB_versus_WT_LB	Control	b3311	1.85769	1.91672e-33	rpsQ	No COG Annotation
ZraR_KO_LB_versus_WT_LB	Control	b3312	2.47284	1.05072e-18	rpmC	Translation, ribosomal structure and biogenesis
ZraR_KO_LB_versus_WT_LB	Control	b3313	2.36725	4.19914e-114	rplP	Translation, ribosomal structure and biogenesis
ZraR_KO_LB_versus_WT_LB	Control	b3314	2.45186	2.98605e-180	rpsC	No COG Annotation
ZraR_KO_LB_versus_WT_LB	Control	b3315	2.37115	5.23581e-76	rplV	No COG Annotation
ZraR_KO_LB_versus_WT_LB	Control	b3316	2.48068	1.13585e-60	rpsS	No COG Annotation
ZraR_KO_LB_versus_WT_LB	Control	b3317	2.11456	4.98487e-196	rplB	Translation, ribosomal structure and biogenesis
ZraR_KO_LB_versus_WT_LB	Control	b3318	2.41618	6.67832e-59	rplW	Translation, ribosomal structure and biogenesis
ZraR_KO_LB_versus_WT_LB	Control	b3319	1.96195	2.10684e-125	rplD	No COG Annotation
ZraR_KO_LB_versus_WT_LB	Control	b3320	1.84168	1.45686e-86	rplC	Translation, ribosomal structure and biogenesis
ZraR_KO_LB_versus_WT_LB	Control	b3321	2.28361	3.60823e-67	rpsJ	Translation, ribosomal structure and biogenesis
ZraR_KO_LB_versus_WT_LB	Control	b3336	-5.49451	0	bfr	Inorganic ion transport and metabolism
ZraR_KO_LB_versus_WT_LB	Control	b3337	4.77544	0.00146988	bfd	Energy production and conversion
ZraR_KO_LB_versus_WT_LB	Control	b3340	1.92598	1.19578e-131	fusA	Translation, ribosomal structure and biogenesis
ZraR_KO_LB_versus_WT_LB	Control	b3341	1.56206	1.98927e-85	rpsG	Translation, ribosomal structure and biogenesis
ZraR_KO_LB_versus_WT_LB	Control	b3350	1.8149	5.65644e-23	kefB	Inorganic ion transport and metabolism
ZraR_KO_LB_versus_WT_LB	Control	b3351	1.9737	1.67863e-09	kefG	Function unknown
ZraR_KO_LB_versus_WT_LB	Control	b3361	-3.11671	1.34328e-87	fic	Cell cycle control, cell division, chromosome partitioning
ZraR_KO_LB_versus_WT_LB	Control	b3364	2.23914	3.03547e-08	tsgA	Carbohydrate transport and metabolism
ZraR_KO_LB_versus_WT_LB	Control	b3370	3.21534	9.44807e-08	frlA	Amino acid transport and metabolism
ZraR_KO_LB_versus_WT_LB	Control	b3381	1.54972	0.04797	yhfX	Amino acid transport and metabolism
ZraR_KO_LB_versus_WT_LB	Control	b3382	1.59819	0.0101354	yhfY	Function unknown
ZraR_KO_LB_versus_WT_LB	Control	b3383	2.03943	8.84115e-25	yhfZ	Function unknown
ZraR_KO_LB_versus_WT_LB	Control	b3398	1.81584	2.49793e-61	yrfF	Function unknown
ZraR_KO_LB_versus_WT_LB	Control	b3400	2.95459	1.56403e-48	hslR	Translation, ribosomal structure and biogenesis
ZraR_KO_LB_versus_WT_LB	Control	b3401	2.62988	6.72906e-126	hslO	Posttranslational modification, protein turnover, chaperones
ZraR_KO_LB_versus_WT_LB	Control	b3414	2.22691	1.15978e-122	nfuA	Posttranslational modification, protein turnover, chaperones
ZraR_KO_LB_versus_WT_LB	Control	b3415	2.10394	4.62716e-49	gntT	No COG Annotation
ZraR_KO_LB_versus_WT_LB	Control	b3416	3.36255	0	malQ	Carbohydrate transport and metabolism
ZraR_KO_LB_versus_WT_LB	Control	b3417	3.13791	0	malP	Carbohydrate transport and metabolism
ZraR_KO_LB_versus_WT_LB	Control	b3423_1	3.78486	0.0417666	glpR_1	No COG Annotation
ZraR_KO_LB_versus_WT_LB	Control	b3423_2	2.33321	1.70391e-20	glpR_2	No COG Annotation
ZraR_KO_LB_versus_WT_LB	Control	b3424	2.55409	1.64689e-50	glpG	Function unknown
ZraR_KO_LB_versus_WT_LB	Control	b3425	1.87165	3.03295e-07	glpE	Inorganic ion transport and metabolism
ZraR_KO_LB_versus_WT_LB	Control	b3426	6.44469	0	glpD	Energy production and conversion
ZraR_KO_LB_versus_WT_LB	Control	b3428	-1.91446	6.52235e-208	glgP	No COG Annotation
ZraR_KO_LB_versus_WT_LB	Control	b3429	-1.75065	3.51836e-143	glgA	Carbohydrate transport and metabolism
ZraR_KO_LB_versus_WT_LB	Control	b3447	-3.42056	4.35881e-102	ggt	Amino acid transport and metabolism
ZraR_KO_LB_versus_WT_LB	Control	b3448	-4.09115	4.87697e-81	yhhA	Function unknown
ZraR_KO_LB_versus_WT_LB	Control	b3450	1.60453	2.6448e-12	ugpC	No COG Annotation
ZraR_KO_LB_versus_WT_LB	Control	b3451	3.24661	1.05873e-09	ugpE	Inorganic ion transport and metabolism
ZraR_KO_LB_versus_WT_LB	Control	b3452	3.56166	6.54469e-10	ugpA	Inorganic ion transport and metabolism
ZraR_KO_LB_versus_WT_LB	Control	b3453	2.63056	3.61951e-52	ugpB	Inorganic ion transport and metabolism
ZraR_KO_LB_versus_WT_LB	Control	b3455	1.53655	0.000253168	livG	Amino acid transport and metabolism
ZraR_KO_LB_versus_WT_LB	Control	b3457	2.88181	9.9015e-07	livH	Amino acid transport and metabolism
ZraR_KO_LB_versus_WT_LB	Control	b3458	3.15443	4.84749e-21	livK	Amino acid transport and metabolism
ZraR_KO_LB_versus_WT_LB	Control	b3460	3.38269	1.80465e-31	livJ	No COG Annotation
ZraR_KO_LB_versus_WT_LB	Control	b3467	-1.56403	6.94561e-12	yhhM	No COG Annotation
ZraR_KO_LB_versus_WT_LB	Control	b3468	-1.98441	3.93288e-54	yhhN	Function unknown
ZraR_KO_LB_versus_WT_LB	Control	b3469	-1.57076	5.12473e-87	zntA	No COG Annotation
ZraR_KO_LB_versus_WT_LB	Control	b3474	-2.26784	1.58904e-31	yhhT	Function unknown
ZraR_KO_LB_versus_WT_LB	Control	b3476	-4.45594	3.39257e-148	nikA	Amino acid transport and metabolism
ZraR_KO_LB_versus_WT_LB	Control	b3477	-4.54657	9.03364e-33	nikB	Inorganic ion transport and metabolism
ZraR_KO_LB_versus_WT_LB	Control	b3478	-4.60595	9.31006e-24	nikC	Inorganic ion transport and metabolism
ZraR_KO_LB_versus_WT_LB	Control	b3479	-5.15509	1.85074e-36	nikD	Inorganic ion transport and metabolism
ZraR_KO_LB_versus_WT_LB	Control	b3480	-3.82264	2.06595e-45	nikE	Inorganic ion transport and metabolism
ZraR_KO_LB_versus_WT_LB	Control	b3485	-1.92185	1.58837e-68	yhhJ	Defense mechanisms
ZraR_KO_LB_versus_WT_LB	Control	b3487	-1.74727	1.87731e-66	yhiI	Intracellular trafficking, secretion, and vesicular transport
ZraR_KO_LB_versus_WT_LB	Control	b3488	-1.58591	1.15885e-07	yhiJ	No COG Annotation
ZraR_KO_LB_versus_WT_LB	Control	b3491	-3.98	1.71794e-44	yhiM	No COG Annotation
ZraR_KO_LB_versus_WT_LB	Control	b3494	-3.38543	1.25658e-05	uspB	Function unknown
ZraR_KO_LB_versus_WT_LB	Control	b3497	2.86863	1.6473e-41	rsmJ	Cell wall/membrane/envelope biogenesis
ZraR_KO_LB_versus_WT_LB	Control	b3498	2.29162	6.56684e-228	prlC	Amino acid transport and metabolism
ZraR_KO_LB_versus_WT_LB	Control	b3506	-7.00713	0	slp	Cell wall/membrane/envelope biogenesis
ZraR_KO_LB_versus_WT_LB	Control	b3507	-6.51703	9.92668e-22	dctR	No COG Annotation
ZraR_KO_LB_versus_WT_LB	Control	b3508	-6.3205	4.53413e-83	yhiD	Inorganic ion transport and metabolism
ZraR_KO_LB_versus_WT_LB	Control	b3509	-7.12374	0	hdeB	Function unknown
ZraR_KO_LB_versus_WT_LB	Control	b3510	-6.99941	0	hdeA	Posttranslational modification, protein turnover, chaperones
ZraR_KO_LB_versus_WT_LB	Control	b3511	-5.7599	6.78566e-114	hdeD	Function unknown
ZraR_KO_LB_versus_WT_LB	Control	b3512	-7.66025	3.5643e-28	gadE	Transcription
ZraR_KO_LB_versus_WT_LB	Control	b3513	-6.70112	1.82282e-141	mdtE	Cell wall/membrane/envelope biogenesis
ZraR_KO_LB_versus_WT_LB	Control	b3514	-5.11939	0	mdtF	Defense mechanisms
ZraR_KO_LB_versus_WT_LB	Control	b3515	-4.73495	2.55719e-204	gadW	No COG Annotation
ZraR_KO_LB_versus_WT_LB	Control	b3516	-4.56596	7.8459e-113	gadX	Transcription
ZraR_KO_LB_versus_WT_LB	Control	b3517	-7.59571	0	gadA	Amino acid transport and metabolism
ZraR_KO_LB_versus_WT_LB	Control	b3518	-4.22609	3.88843e-186	yhjA	Inorganic ion transport and metabolism
ZraR_KO_LB_versus_WT_LB	Control	b3519	-2.14673	1.31852e-67	treF	Carbohydrate transport and metabolism
ZraR_KO_LB_versus_WT_LB	Control	b3521	2.61846	4.02281e-32	yhjC	Transcription
ZraR_KO_LB_versus_WT_LB	Control	b3524	-2.64397	4.75174e-133	yhjG	Cell wall/membrane/envelope biogenesis
ZraR_KO_LB_versus_WT_LB	Control	b3525	-5.69579	1.4849e-52	yhjH	Signal transduction mechanisms
ZraR_KO_LB_versus_WT_LB	Control	b3528	2.72513	4.74064e-197	dctA	Energy production and conversion
ZraR_KO_LB_versus_WT_LB	Control	b3539	1.95243	9.95181e-08	yhjV	Inorganic ion transport and metabolism
ZraR_KO_LB_versus_WT_LB	Control	b3540	3.58772	4.50163e-37	dppF	No COG Annotation
ZraR_KO_LB_versus_WT_LB	Control	b3541	3.11395	4.62309e-48	dppD	Defense mechanisms
ZraR_KO_LB_versus_WT_LB	Control	b3542	3.56471	1.11038e-36	dppC	Amino acid transport and metabolism
ZraR_KO_LB_versus_WT_LB	Control	b3543	5.19867	7.9971e-48	dppB	No COG Annotation
ZraR_KO_LB_versus_WT_LB	Control	b3544	2.39878	8.30832e-131	dppA	Amino acid transport and metabolism
ZraR_KO_LB_versus_WT_LB	Control	b3547	7.5245	0	yhjX	No COG Annotation
ZraR_KO_LB_versus_WT_LB	Control	b3548	-2.28011	5.63906e-44	yhjY	Cell motility
ZraR_KO_LB_versus_WT_LB	Control	b3552	2.76862	8.51693e-27	yiaD	Cell wall/membrane/envelope biogenesis
ZraR_KO_LB_versus_WT_LB	Control	b3555	-5.30369	8.01153e-149	yiaG	Transcription
ZraR_KO_LB_versus_WT_LB	Control	b3556	5.23489	3.79008e-46	cspA	No COG Annotation
ZraR_KO_LB_versus_WT_LB	Control	b3565	-1.5205	2.63661e-26	xylA	Carbohydrate transport and metabolism
ZraR_KO_LB_versus_WT_LB	Control	b3571	2.86416	1.25711e-55	malS	Carbohydrate transport and metabolism
ZraR_KO_LB_versus_WT_LB	Control	b3572	1.73244	4.77205e-70	avtA	Amino acid transport and metabolism
ZraR_KO_LB_versus_WT_LB	Control	b3573	-3.89614	3.43333e-35	ysaA	Energy production and conversion
ZraR_KO_LB_versus_WT_LB	Control	b3575	1.82966	0.000117653	yiaK	Energy production and conversion
ZraR_KO_LB_versus_WT_LB	Control	b3576	4.48166	0.0151367	yiaL	Carbohydrate transport and metabolism
ZraR_KO_LB_versus_WT_LB	Control	b3584	-1.52131	8.7281e-05	yiaT	Cell wall/membrane/envelope biogenesis
ZraR_KO_LB_versus_WT_LB	Control	b3588	-2.65618	2.23578e-84	aldB	No COG Annotation
ZraR_KO_LB_versus_WT_LB	Control	b3603	8.06111	8.16369e-276	lldP	No COG Annotation
ZraR_KO_LB_versus_WT_LB	Control	b3604	6.93155	5.92924e-82	lldR	Transcription
ZraR_KO_LB_versus_WT_LB	Control	b3605	6.13008	5.09744e-179	lldD	Energy production and conversion
ZraR_KO_LB_versus_WT_LB	Control	b3607	1.75738	3.25645e-77	cysE	Amino acid transport and metabolism
ZraR_KO_LB_versus_WT_LB	Control	b3611	1.51066	5.87168e-55	yibN	Inorganic ion transport and metabolism
ZraR_KO_LB_versus_WT_LB	Control	b3614	1.61837	9.23513e-20	yibQ	Function unknown
ZraR_KO_LB_versus_WT_LB	Control	b3615	2.26596	0.000269482	waaH	Cell wall/membrane/envelope biogenesis
ZraR_KO_LB_versus_WT_LB	Control	b3635	3.17177	7.5233e-61	mutM	Replication, recombination and repair
ZraR_KO_LB_versus_WT_LB	Control	b3636	2.56483	1.63479e-07	rpmG	No COG Annotation
ZraR_KO_LB_versus_WT_LB	Control	b3637	1.68926	1.64152e-24	rpmB	Translation, ribosomal structure and biogenesis
ZraR_KO_LB_versus_WT_LB	Control	b3643_1	1.83736	1.85927e-20	rph_1	No COG Annotation
ZraR_KO_LB_versus_WT_LB	Control	b3654	2.46544	0.000914814	xanP	Nucleotide transport and metabolism
ZraR_KO_LB_versus_WT_LB	Control	b3662	1.55272	0.000589949	nepI	Carbohydrate transport and metabolism
ZraR_KO_LB_versus_WT_LB	Control	b3670	2.90618	1.89674e-10	ilvN	Amino acid transport and metabolism
ZraR_KO_LB_versus_WT_LB	Control	b3671	2.4758	2.1646e-70	ilvB	Amino acid transport and metabolism
ZraR_KO_LB_versus_WT_LB	Control	b3686	6.97095	7.98578e-175	ibpB	Posttranslational modification, protein turnover, chaperones
ZraR_KO_LB_versus_WT_LB	Control	b3687	4.74397	0	ibpA	Posttranslational modification, protein turnover, chaperones
ZraR_KO_LB_versus_WT_LB	Control	b3693	2.23622	7.80023e-11	dgoK	Carbohydrate transport and metabolism
ZraR_KO_LB_versus_WT_LB	Control	b3703	2.54562	0.0418626	rpmH	No COG Annotation
ZraR_KO_LB_versus_WT_LB	Control	b3704	3.70014	4.53104e-40	rnpA	Translation, ribosomal structure and biogenesis
ZraR_KO_LB_versus_WT_LB	Control	b3705	2.17075	5.29168e-163	yidC	Intracellular trafficking, secretion, and vesicular transport
ZraR_KO_LB_versus_WT_LB	Control	b3708	-1.53882	7.61192e-16	tnaA	Amino acid transport and metabolism
ZraR_KO_LB_versus_WT_LB	Control	b3716	2.04879	0.0181407	cbrB	Function unknown
ZraR_KO_LB_versus_WT_LB	Control	b3739	1.54616	8.37274e-17	atpI	Intracellular trafficking, secretion, and vesicular transport
ZraR_KO_LB_versus_WT_LB	Control	b3741	1.74022	1.62903e-53	mnmG	Cell cycle control, cell division, chromosome partitioning
ZraR_KO_LB_versus_WT_LB	Control	b3744	2.04139	4.35651e-27	asnA	Amino acid transport and metabolism
ZraR_KO_LB_versus_WT_LB	Control	b3746	-1.54471	1.46549e-81	ravA	Function unknown
ZraR_KO_LB_versus_WT_LB	Control	b3748	1.71547	1.18462e-12	rbsD	Carbohydrate transport and metabolism
ZraR_KO_LB_versus_WT_LB	Control	b3749	2.63338	6.54787e-179	rbsA	No COG Annotation
ZraR_KO_LB_versus_WT_LB	Control	b3750	2.66155	7.28165e-117	rbsC	Carbohydrate transport and metabolism
ZraR_KO_LB_versus_WT_LB	Control	b3752	2.12906	7.69919e-91	rbsK	Carbohydrate transport and metabolism
ZraR_KO_LB_versus_WT_LB	Control	b3753	2.33567	1.58795e-39	rbsR	Transcription
ZraR_KO_LB_versus_WT_LB	Control	b3755	-1.76255	2.26483e-77	yieP	Transcription
ZraR_KO_LB_versus_WT_LB	Control	b3769	3.7172	0.019751	ilvM	Amino acid transport and metabolism
ZraR_KO_LB_versus_WT_LB	Control	b3770	1.62911	3.46151e-36	ilvE	Amino acid transport and metabolism
ZraR_KO_LB_versus_WT_LB	Control	b3771	1.67874	6.50708e-46	ilvD	Amino acid transport and metabolism
ZraR_KO_LB_versus_WT_LB	Control	b3772	1.58992	3.57946e-23	ilvA	Amino acid transport and metabolism
ZraR_KO_LB_versus_WT_LB	Control	b3774	1.59474	1.61223e-25	ilvC	Amino acid transport and metabolism
ZraR_KO_LB_versus_WT_LB	Control	b3778	1.5113	6.70006e-33	rep	No COG Annotation
ZraR_KO_LB_versus_WT_LB	Control	b3795	3.19881	3.22893e-77	yifK	Amino acid transport and metabolism
ZraR_KO_LB_versus_WT_LB	Control	b3819	2.8392	1.13458e-22	rarD	Function unknown
ZraR_KO_LB_versus_WT_LB	Control	b3820	3.13749	3.50142e-16	yigI	Secondary metabolites biosynthesis, transport and catabolism
ZraR_KO_LB_versus_WT_LB	Control	b3832	1.69164	4.78365e-33	rmuC	Function unknown
ZraR_KO_LB_versus_WT_LB	Control	b3845	3.75311	9.80074e-52	fadA	No COG Annotation
ZraR_KO_LB_versus_WT_LB	Control	b3846	6.37815	2.34312e-79	fadB	Lipid transport and metabolism
ZraR_KO_LB_versus_WT_LB	Control	b3862	1.91022	1.16613e-07	yihG	Lipid transport and metabolism
ZraR_KO_LB_versus_WT_LB	Control	b3870	1.5344	3.76771e-61	glnA	Amino acid transport and metabolism
ZraR_KO_LB_versus_WT_LB	Control	b3872	2.48517	1.08914e-19	yihL	Transcription
ZraR_KO_LB_versus_WT_LB	Control	b3873	3.03127	1.671e-48	yihM	Function unknown
ZraR_KO_LB_versus_WT_LB	Control	b3874	3.05977	7.44289e-30	yihN	Inorganic ion transport and metabolism
ZraR_KO_LB_versus_WT_LB	Control	b3891	1.85058	1.19344e-65	fdhE	Posttranslational modification, protein turnover, chaperones
ZraR_KO_LB_versus_WT_LB	Control	b3892	2.02691	2.30599e-86	fdoI	No COG Annotation
ZraR_KO_LB_versus_WT_LB	Control	b3893	1.92408	2.53905e-111	fdoH	No COG Annotation
ZraR_KO_LB_versus_WT_LB	Control	b3894	1.67876	5.45337e-90	fdoG	No COG Annotation
ZraR_KO_LB_versus_WT_LB	Control	b3908	5.77162	0	sodA	Inorganic ion transport and metabolism
ZraR_KO_LB_versus_WT_LB	Control	b3916	-1.67685	5.67964e-90	pfkA	Carbohydrate transport and metabolism
ZraR_KO_LB_versus_WT_LB	Control	b3918	1.84241	1.26671e-09	cdh	Lipid transport and metabolism
ZraR_KO_LB_versus_WT_LB	Control	b3919	-2.28121	9.1842e-211	tpiA	Carbohydrate transport and metabolism
ZraR_KO_LB_versus_WT_LB	Control	b3922	-2.22893	6.21403e-51	yiiS	Function unknown
ZraR_KO_LB_versus_WT_LB	Control	b3923	-2.58597	4.11015e-110	uspD	No COG Annotation
ZraR_KO_LB_versus_WT_LB	Control	b3925	2.98893	4.24776e-136	glpX	Carbohydrate transport and metabolism
ZraR_KO_LB_versus_WT_LB	Control	b3926	3.49643	7.25784e-201	glpK	Energy production and conversion
ZraR_KO_LB_versus_WT_LB	Control	b3927	5.24161	0	glpF	Carbohydrate transport and metabolism
ZraR_KO_LB_versus_WT_LB	Control	b3929	-1.591	1.60352e-17	rraA	Coenzyme transport and metabolism
ZraR_KO_LB_versus_WT_LB	Control	b3930	1.69712	4.24763e-22	menA	Coenzyme transport and metabolism
ZraR_KO_LB_versus_WT_LB	Control	b3931	2.93183	3.24514e-298	hslU	Posttranslational modification, protein turnover, chaperones
ZraR_KO_LB_versus_WT_LB	Control	b3932	3.41158	1.64643e-254	hslV	Posttranslational modification, protein turnover, chaperones
ZraR_KO_LB_versus_WT_LB	Control	b3934	2.11926	1.50377e-115	cytR	Transcription
ZraR_KO_LB_versus_WT_LB	Control	b3936	2.35071	4.92557e-10	rpmE	Translation, ribosomal structure and biogenesis
ZraR_KO_LB_versus_WT_LB	Control	b3942	-2.45199	1.04765e-201	katG	Inorganic ion transport and metabolism
ZraR_KO_LB_versus_WT_LB	Control	b3945	-3.43221	1.1078e-231	gldA	Energy production and conversion
ZraR_KO_LB_versus_WT_LB	Control	b3947	1.56401	3.11373e-12	frwA	Carbohydrate transport and metabolism
ZraR_KO_LB_versus_WT_LB	Control	b3962	2.48133	5.03718e-188	sthA	Energy production and conversion
ZraR_KO_LB_versus_WT_LB	Control	b3985	1.82029	3.87403e-163	rplJ	Translation, ribosomal structure and biogenesis
ZraR_KO_LB_versus_WT_LB	Control	b3986	1.89211	1.23853e-227	rplL	Translation, ribosomal structure and biogenesis
ZraR_KO_LB_versus_WT_LB	Control	b4001	1.71997	6.92408e-21	yjaH	Function unknown
ZraR_KO_LB_versus_WT_LB	Control	b4002	-5.58728	1.79411e-37	zraP	Inorganic ion transport and metabolism
ZraR_KO_LB_versus_WT_LB	Control	b4004	-10.6856	5.08849e-13	zraR	No COG Annotation
ZraR_KO_LB_versus_WT_LB	Control	b4014	2.53041	1.45079e-197	aceB	Energy production and conversion
ZraR_KO_LB_versus_WT_LB	Control	b4015	2.81924	1.25802e-189	aceA	Energy production and conversion
ZraR_KO_LB_versus_WT_LB	Control	b4016	3.03199	3.64699e-116	aceK	Signal transduction mechanisms
ZraR_KO_LB_versus_WT_LB	Control	b4017	2.10319	0.00101597	arpA	No COG Annotation
ZraR_KO_LB_versus_WT_LB	Control	b4025	-1.53853	8.45041e-82	pgi	Carbohydrate transport and metabolism
ZraR_KO_LB_versus_WT_LB	Control	b4029	-1.59513	2.15462e-07	yjbH	No COG Annotation
ZraR_KO_LB_versus_WT_LB	Control	b4030	-2.33021	0.000123609	psiE	Function unknown
ZraR_KO_LB_versus_WT_LB	Control	b4032	5.97991	1.75295e-229	malG	Carbohydrate transport and metabolism
ZraR_KO_LB_versus_WT_LB	Control	b4033	6.46042	0	malF	Carbohydrate transport and metabolism
ZraR_KO_LB_versus_WT_LB	Control	b4034	4.87969	0	malE	Carbohydrate transport and metabolism
ZraR_KO_LB_versus_WT_LB	Control	b4035	7.2235	0	malK	Carbohydrate transport and metabolism
ZraR_KO_LB_versus_WT_LB	Control	b4036	6.19445	0	lamB	Carbohydrate transport and metabolism
ZraR_KO_LB_versus_WT_LB	Control	b4037	7.39635	0	malM	Carbohydrate transport and metabolism
ZraR_KO_LB_versus_WT_LB	Control	b4038_3	4.16361	1.39933e-07	yjbI_3	No COG Annotation
ZraR_KO_LB_versus_WT_LB	Control	b4039	1.67211	2.22979e-29	ubiC	Coenzyme transport and metabolism
ZraR_KO_LB_versus_WT_LB	Control	b4045	-4.47454	8.30133e-77	yjbJ	Function unknown
ZraR_KO_LB_versus_WT_LB	Control	b4049	1.86701	1.93701e-35	dusA	Translation, ribosomal structure and biogenesis
ZraR_KO_LB_versus_WT_LB	Control	b4051	-2.28693	2.27691e-174	qorA	Energy production and conversion
ZraR_KO_LB_versus_WT_LB	Control	b4054	1.59005	1.36423e-63	tyrB	Amino acid transport and metabolism
ZraR_KO_LB_versus_WT_LB	Control	b4055	1.92033	1.25973e-149	aphA	Function unknown
ZraR_KO_LB_versus_WT_LB	Control	b4056	-1.67076	1.12124e-53	yjbQ	Function unknown
ZraR_KO_LB_versus_WT_LB	Control	b4060	-2.05005	0.0208803	yjcB	Function unknown
ZraR_KO_LB_versus_WT_LB	Control	b4061	-1.61496	6.84965e-28	yjcC	Signal transduction mechanisms
ZraR_KO_LB_versus_WT_LB	Control	b4067	4.09585	9.81658e-64	actP	Function unknown
ZraR_KO_LB_versus_WT_LB	Control	b4068	5.54952	2.10124e-07	yjcH	Function unknown
ZraR_KO_LB_versus_WT_LB	Control	b4069	5.55324	1.22573e-158	acs	Lipid transport and metabolism
ZraR_KO_LB_versus_WT_LB	Control	b4070	-2.07942	2.40279e-41	nrfA	Energy production and conversion
ZraR_KO_LB_versus_WT_LB	Control	b4071	-2.30562	9.03097e-09	nrfB	Energy production and conversion
ZraR_KO_LB_versus_WT_LB	Control	b4072	-2.25003	1.37637e-08	nrfC	Energy production and conversion
ZraR_KO_LB_versus_WT_LB	Control	b4073	-3.3727	2.08266e-22	nrfD	Inorganic ion transport and metabolism
ZraR_KO_LB_versus_WT_LB	Control	b4077	1.60693	8.68694e-62	gltP	No COG Annotation
ZraR_KO_LB_versus_WT_LB	Control	b4079	-2.00719	7.48773e-66	fdhF	Energy production and conversion
ZraR_KO_LB_versus_WT_LB	Control	b4084	3.2854	5.08848e-27	alsK	No COG Annotation
ZraR_KO_LB_versus_WT_LB	Control	b4085	4.13204	6.00754e-35	alsE	No COG Annotation
ZraR_KO_LB_versus_WT_LB	Control	b4086	4.32712	5.98629e-25	alsC	Carbohydrate transport and metabolism
ZraR_KO_LB_versus_WT_LB	Control	b4087	4.85859	9.62707e-61	alsA	No COG Annotation
ZraR_KO_LB_versus_WT_LB	Control	b4088	3.83882	1.29899e-76	alsB	No COG Annotation
ZraR_KO_LB_versus_WT_LB	Control	b4089	2.2442	2.79813e-77	alsR	Transcription
ZraR_KO_LB_versus_WT_LB	Control	b4090	3.50745	5.69811e-29	rpiB	Carbohydrate transport and metabolism
ZraR_KO_LB_versus_WT_LB	Control	b4107	-5.3993	6.01114e-34	yjdN	Function unknown
ZraR_KO_LB_versus_WT_LB	Control	b4110	-3.95674	2.13922e-40	yjcZ	Function unknown
ZraR_KO_LB_versus_WT_LB	Control	b4111	-1.98777	3.80371e-150	proP	Inorganic ion transport and metabolism
ZraR_KO_LB_versus_WT_LB	Control	b4115	-4.22518	5.28037e-37	adiC	Amino acid transport and metabolism
ZraR_KO_LB_versus_WT_LB	Control	b4116	-6.40339	1.646e-102	adiY	Transcription
ZraR_KO_LB_versus_WT_LB	Control	b4119	-3.02258	3.51085e-96	melA	Carbohydrate transport and metabolism
ZraR_KO_LB_versus_WT_LB	Control	b4120	-2.76142	6.13407e-33	melB	Carbohydrate transport and metabolism
ZraR_KO_LB_versus_WT_LB	Control	b4122	-5.92729	0	fumB	Energy production and conversion
ZraR_KO_LB_versus_WT_LB	Control	b4123	-7.04407	0	dcuB	Inorganic ion transport and metabolism
ZraR_KO_LB_versus_WT_LB	Control	b4126	-4.43699	8.91e-16	yjdI	Function unknown
ZraR_KO_LB_versus_WT_LB	Control	b4127	-3.37005	1.11038e-36	yjdJ	Function unknown
ZraR_KO_LB_versus_WT_LB	Control	b4128	-4.69589	4.19751e-18	ghoS	No COG Annotation
ZraR_KO_LB_versus_WT_LB	Control	b4129	-2.90087	0	lysU	No COG Annotation
ZraR_KO_LB_versus_WT_LB	Control	b4130	-4.84576	6.51029e-166	dtpC	No COG Annotation
ZraR_KO_LB_versus_WT_LB	Control	b4131	-12.7978	1.41411e-167	cadA	No COG Annotation
ZraR_KO_LB_versus_WT_LB	Control	b4132	-13.2742	2.49041e-116	cadB	No COG Annotation
ZraR_KO_LB_versus_WT_LB	Control	b4138	-2.02077	6.74058e-181	dcuA	Function unknown
ZraR_KO_LB_versus_WT_LB	Control	b4140	3.12095	5.84442e-36	fxsA	Function unknown
ZraR_KO_LB_versus_WT_LB	Control	b4142	2.04619	1.43652e-82	groS	Posttranslational modification, protein turnover, chaperones
ZraR_KO_LB_versus_WT_LB	Control	b4143	1.74541	2.69565e-72	groL	Posttranslational modification, protein turnover, chaperones
ZraR_KO_LB_versus_WT_LB	Control	b4149	-2.89436	7.67271e-51	blc	Cell wall/membrane/envelope biogenesis
ZraR_KO_LB_versus_WT_LB	Control	b4151	-3.13323	1.5415e-168	frdD	Energy production and conversion
ZraR_KO_LB_versus_WT_LB	Control	b4152	-2.47297	3.82927e-97	frdC	Energy production and conversion
ZraR_KO_LB_versus_WT_LB	Control	b4153	-2.91505	1.95809e-136	frdB	Energy production and conversion
ZraR_KO_LB_versus_WT_LB	Control	b4154	-2.76011	3.08751e-212	frdA	Energy production and conversion
ZraR_KO_LB_versus_WT_LB	Control	b4187	-4.3234	5.23088e-229	aidB	Lipid transport and metabolism
ZraR_KO_LB_versus_WT_LB	Control	b4194	2.72384	0.0256986	ulaB	Carbohydrate transport and metabolism
ZraR_KO_LB_versus_WT_LB	Control	b4199	-5.93003	0.000231993	yjfY	Function unknown
ZraR_KO_LB_versus_WT_LB	Control	b4202	2.36939	5.26482e-13	rpsR	No COG Annotation
ZraR_KO_LB_versus_WT_LB	Control	b4208	3.86086	9.58493e-219	cycA	Amino acid transport and metabolism
ZraR_KO_LB_versus_WT_LB	Control	b4216	1.82183	4.87832e-19	ytfJ	Function unknown
ZraR_KO_LB_versus_WT_LB	Control	b4242	3.18398	1.11455e-134	mgtA	Inorganic ion transport and metabolism
ZraR_KO_LB_versus_WT_LB	Control	b4245	-2.05045	1.7206e-21	pyrB	Nucleotide transport and metabolism
ZraR_KO_LB_versus_WT_LB	Control	b4248	-2.03348	2.2205e-06	yjgH	Translation, ribosomal structure and biogenesis
ZraR_KO_LB_versus_WT_LB	Control	b4249	1.75851	9.51527e-05	bdcA	Lipid transport and metabolism
ZraR_KO_LB_versus_WT_LB	Control	b4252	-2.05346	1.07469e-69	tabA	Carbohydrate transport and metabolism
ZraR_KO_LB_versus_WT_LB	Control	b4254	-1.78398	4.10399e-10	argI	No COG Annotation
ZraR_KO_LB_versus_WT_LB	Control	b4255	-1.58766	3.26057e-77	rraB	Function unknown
ZraR_KO_LB_versus_WT_LB	Control	b4263	-1.61162	4.53023e-44	yjgR	Function unknown
ZraR_KO_LB_versus_WT_LB	Control	b4269	-3.36753	1.69322e-129	ahr	No COG Annotation
ZraR_KO_LB_versus_WT_LB	Control	b4280	-2.08525	3.62545e-54	yjhC	Function unknown
ZraR_KO_LB_versus_WT_LB	Control	b4287	3.6645	2.26253e-30	fecE	Inorganic ion transport and metabolism
ZraR_KO_LB_versus_WT_LB	Control	b4288	4.93942	1.35655e-16	fecD	Inorganic ion transport and metabolism
ZraR_KO_LB_versus_WT_LB	Control	b4289	4.37666	5.87424e-22	fecC	Inorganic ion transport and metabolism
ZraR_KO_LB_versus_WT_LB	Control	b4290	4.12803	2.7909e-57	fecB	No COG Annotation
ZraR_KO_LB_versus_WT_LB	Control	b4291	5.31203	5.98166e-239	fecA	Inorganic ion transport and metabolism
ZraR_KO_LB_versus_WT_LB	Control	b4292	2.51399	2.97562e-09	fecR	Inorganic ion transport and metabolism
ZraR_KO_LB_versus_WT_LB	Control	b4293	2.22884	4.95923e-12	fecI	No COG Annotation
ZraR_KO_LB_versus_WT_LB	Control	b4310	-2.23603	4.56353e-47	nanM	Function unknown
ZraR_KO_LB_versus_WT_LB	Control	b4312	1.54313	3.18253e-21	fimB	Replication, recombination and repair
ZraR_KO_LB_versus_WT_LB	Control	b4314	-1.64882	1.53635e-148	fimA	Function unknown
ZraR_KO_LB_versus_WT_LB	Control	b4318	-1.62603	5.49037e-05	fimF	Function unknown
ZraR_KO_LB_versus_WT_LB	Control	b4322	2.76726	5.47962e-122	uxuA	Carbohydrate transport and metabolism
ZraR_KO_LB_versus_WT_LB	Control	b4323	2.33569	3.09187e-88	uxuB	No COG Annotation
ZraR_KO_LB_versus_WT_LB	Control	b4326	-4.90398	2.36464e-05	iraD	Transcription
ZraR_KO_LB_versus_WT_LB	Control	b4334	-2.15443	1.98255e-28	yjiL	Lipid transport and metabolism
ZraR_KO_LB_versus_WT_LB	Control	b4335	-2.3504	4.89162e-94	yjiM	Amino acid transport and metabolism
ZraR_KO_LB_versus_WT_LB	Control	b4336	-1.95922	8.63594e-38	yjiN	Function unknown
ZraR_KO_LB_versus_WT_LB	Control	b4340	1.89655	7.38282e-18	yjiR	Transcription
ZraR_KO_LB_versus_WT_LB	Control	b4352	1.99844	2.49753e-94	yjiA	Function unknown
ZraR_KO_LB_versus_WT_LB	Control	b4353	2.82772	0.00455105	yjiX	Function unknown
ZraR_KO_LB_versus_WT_LB	Control	b4354	5.50177	8.51714e-174	yjiY	Signal transduction mechanisms
ZraR_KO_LB_versus_WT_LB	Control	b4355	-2.70784	2.46973e-61	tsr	Cell motility
ZraR_KO_LB_versus_WT_LB	Control	b4357	1.51911	6.44312e-25	lgoR	Transcription
ZraR_KO_LB_versus_WT_LB	Control	b4364	-2.16257	5.26975e-22	yjjP	Function unknown
ZraR_KO_LB_versus_WT_LB	Control	b4367	5.50483	1.07793e-60	fhuF	Inorganic ion transport and metabolism
ZraR_KO_LB_versus_WT_LB	Control	b4375	1.56835	1.02762e-39	prfC	Translation, ribosomal structure and biogenesis
ZraR_KO_LB_versus_WT_LB	Control	b4376	-3.03544	2.75002e-121	osmY	Function unknown
ZraR_KO_LB_versus_WT_LB	Control	b4379	-3.75256	3.57125e-56	yjjW	Posttranslational modification, protein turnover, chaperones
ZraR_KO_LB_versus_WT_LB	Control	b4380	-4.11342	4.97089e-155	yjjI	No COG Annotation
ZraR_KO_LB_versus_WT_LB	Control	b4382	1.51198	1.40313e-63	deoA	Nucleotide transport and metabolism
ZraR_KO_LB_versus_WT_LB	Control	b4388	2.14198	3.41667e-52	serB	Amino acid transport and metabolism
ZraR_KO_LB_versus_WT_LB	Control	b4395	1.55175	7.45792e-27	ytjC	Carbohydrate transport and metabolism
ZraR_KO_LB_versus_WT_LB	Control	b4411	-3.3958	0.0124747	ecnB	Function unknown
ZraR_KO_LB_versus_WT_LB	Control	b4469	1.99586	9.92599e-31	ygiQ	Energy production and conversion
ZraR_KO_LB_versus_WT_LB	Control	b4471	-3.48017	1.03235e-27	tdcG	Amino acid transport and metabolism
ZraR_KO_LB_versus_WT_LB	Control	b4476	2.12208	4.58193e-14	gntU	Inorganic ion transport and metabolism
ZraR_KO_LB_versus_WT_LB	Control	b4477	2.37192	0.00364077	dgoA	Carbohydrate transport and metabolism
ZraR_KO_LB_versus_WT_LB	Control	b4479	1.78893	5.99151e-18	dgoR	Transcription
ZraR_KO_LB_versus_WT_LB	Control	b4487	2.34949	3.66081e-07	yjdP	No COG Annotation
ZraR_KO_LB_versus_WT_LB	Control	b4488_1	2.29872	3.31529e-53	ilvG_1	No COG Annotation
ZraR_KO_LB_versus_WT_LB	Control	b4488_2	3.59813	3.61014e-18	ilvG_2	No COG Annotation
ZraR_KO_LB_versus_WT_LB	Control	b4490_2	3.73061	5.45153e-09	efeU_2	No COG Annotation
ZraR_KO_LB_versus_WT_LB	Control	b4493_1	-2.4831	1.53409e-178	gapC_1	No COG Annotation
ZraR_KO_LB_versus_WT_LB	Control	b4493_2	-3.24149	2.97183e-22	gapC_2	No COG Annotation
ZraR_KO_LB_versus_WT_LB	Control	b4494_1	-3.95162	0.0222315	arpB_1	No COG Annotation
ZraR_KO_LB_versus_WT_LB	Control	b4496_1	-3.93989	3.49288e-47	yedS_1	No COG Annotation
ZraR_KO_LB_versus_WT_LB	Control	b4515	-3.01319	0.0235994	cydX	No COG Annotation
ZraR_KO_LB_versus_WT_LB	Control	b4518	-4.66755	3.35962e-05	ymdF	Function unknown
ZraR_KO_LB_versus_WT_LB	Control	b4547	1.89872	0.000322653	ypfN	Function unknown
ZraR_KO_LB_versus_WT_LB	Control	b4553	-1.96924	0.0101019	ysaB	Function unknown
ZraR_KO_LB_versus_WT_LB	Control	b4555	-3.38942	3.31975e-06	yicS	Function unknown
ZraR_KO_LB_versus_WT_LB	Control	b4557	3.60424	8.30254e-09	yidD	Function unknown
ZraR_KO_LB_versus_WT_LB	Control	b4561	-1.58906	0.011818	insM	No COG Annotation
ZraR_KO_LB_versus_WT_LB	Control	b4568	-3.36525	0.00576608	ytjA	No COG Annotation
ZraR_KO_LB_versus_WT_LB	Control	b4578	-3.18842	0.00614057	insP	No COG Annotation
ZraR_KO_LB_versus_WT_LB	Control	b4580_2	-1.88795	2.74258e-22	yaiT_2	No COG Annotation
ZraR_KO_LB_versus_WT_LB	Control	b4600_2	-1.60217	0.0165113	ydfJ_2	No COG Annotation
ZraR_KO_LB_versus_WT_LB	Control	b4658_1	-2.99957	2.53729e-09	yghX_1	No COG Annotation
