# Supplementary material for: Elucidation of Regulatory Modes for Five Two-Component Systems in Escherichia coli Reveals Novel Relationships
Source: mSystems. 2020 Nov 10;5(6):e00980-20. doi: 10.1128/mSystems.00980-20 (PMC7657598; doi:10.1128/mSystems.00980-20)
Supplement: DATA SET S4 [file mSystems.00980-20-sd004.xlsx]

## Sheet: Direct Targets
TCS_RR	gene_name	locus_tag	cog
BaeR	intF	b0281	Replication
BaeR	spy	b1743	Cell motility
BaeR	mdtA	b2074	Defense mechanisms
BaeR	mdtB	b2075	No COG Annotation
BaeR	mdtC	b2076	No COG Annotation
BaeR	mdtD (iceT)	b2077	No COG Annotation
BaeR	baeS	b2078	Signal transduction mechanisms
BaeR	baeR	b2079	Signal transduction mechanisms
BaeR	tnaA	b3708	Amino acid transport and metabolism
CpxR	yagU	b0287	Function unknown
CpxR	yccA	b0970	Function unknown
CpxR	yceI	b1056	Function unknown
CpxR	raiA	b2597	Translation
CpxR	ppiA	b3363	Posttranslational modification
CpxR	lldR	b3604	Transcription
CpxR	lldD	b3605	Energy production and conversion
CpxR	cpxA	b3911	Signal transduction mechanisms
CpxR	cpxR	b3912	Signal transduction mechanisms
CpxR	cpxP	b4484	Cell motility
CpxR	fimA	b4314	Function unknown
CpxR	fimI	b4315	Cell motility
KdpE	kdpC	b0696	Inorganic ion transport and metabolism
KdpE	kdpB	b0697	Inorganic ion transport and metabolism
KdpE	kdpA	b0698	Inorganic ion transport and metabolism
KdpE	uxaA	b3091	No COG Annotation
KdpE	uxaC	b3092	Carbohydrate transport and metabolism
KdpE	adeP	b3714	Function unknown
PhoB	phoB	b0399	Signal transduction mechanisms
PhoB	phoR	b0400	Signal transduction mechanisms
PhoB	phoU	b3724	Inorganic ion transport and metabolism
PhoB	pstB	b3725	Inorganic ion transport and metabolism
PhoB	pstA	b3726	Inorganic ion transport and metabolism
PhoB	pstC	b3727	Inorganic ion transport and metabolism
PhoB	pstS	b3728	Inorganic ion transport and metabolism
ZraR	zraP	b4002	Inorganic ion transport and metabolism
ZraR	zraS	b4003	Signal transduction mechanisms
ZraR	zraR	b4004	No COG Annotation
ZraR	mgtA	b4242	Inorganic ion transport and metabolism

## Sheet: Indirect Targets
TCS_RR	gene_name	locus_tag	cog
BaeR	yaaX	b0005	Function unknown
BaeR	caiF	b0034	Transcription
BaeR	pdhR	b0113	Transcription
BaeR	can	b0126	Inorganic ion transport and metabolism
BaeR	sfsA	b0146	Function unknown
BaeR	crl_2	b0240_2	No COG Annotation
BaeR	ykgJ	b0288	Function unknown
BaeR	betI	b0313	Transcription
BaeR	yahD	b0318	Transcription
BaeR	yahF	b0320	Energy production and conversion
BaeR	prpR	b0330	Transcription
BaeR	mhpR	b0346	No COG Annotation
BaeR	mhpT	b0353	No COG Annotation
BaeR	cyoE	b0428	Posttranslational modification, protein turnover, chaperones
BaeR	cyoD	b0429	Energy production and conversion
BaeR	cyoC	b0430	Energy production and conversion
BaeR	cyoB	b0431	Energy production and conversion
BaeR	cyoA	b0432	Energy production and conversion
BaeR	ylaC	b0458	Function unknown
BaeR	copA	b0484	Inorganic ion transport and metabolism
BaeR	allS	b0504	Transcription
BaeR	ybcW	b0559	No COG Annotation
BaeR	appY	b0564	Transcription
BaeR	cusC	b0572	Cell wall/membrane/envelope biogenesis
BaeR	cusF	b0573	Inorganic ion transport and metabolism
BaeR	cstA	b0598	No COG Annotation
BaeR	citX	b0614	Coenzyme transport and metabolism
BaeR	citF	b0615	Energy production and conversion
BaeR	citE	b0616	Energy production and conversion
BaeR	citC	b0618	Energy production and conversion
BaeR	dcuC	b0621	Energy production and conversion
BaeR	pagP	b0622	Cell wall/membrane/envelope biogenesis
BaeR	gltJ	b0654	Amino acid transport and metabolism
BaeR	abrB	b0715	Function unknown
BaeR	sdhC	b0721	Energy production and conversion
BaeR	sdhD	b0722	Energy production and conversion
BaeR	sdhA	b0723	No COG Annotation
BaeR	sdhB	b0724	Energy production and conversion
BaeR	sucC	b0728	Energy production and conversion
BaeR	tolR	b0738	No COG Annotation
BaeR	ybgS	b0753	Function unknown
BaeR	ybhM	b0787	Function unknown
BaeR	ybhN	b0788	Function unknown
BaeR	ybhG	b0795	Cell wall/membrane/envelope biogenesis
BaeR	ybiH	b0796	Transcription
BaeR	dinG	b0799	Replication, recombination and repair
BaeR	ybiJ	b0802	Function unknown
BaeR	glnQ	b0809	No COG Annotation
BaeR	ybiW	b0823	No COG Annotation
BaeR	ybiY	b0824	Posttranslational modification, protein turnover, chaperones
BaeR	fsaA	b0825	No COG Annotation
BaeR	gsiC	b0831	Inorganic ion transport and metabolism
BaeR	gsiD	b0832	Inorganic ion transport and metabolism
BaeR	bssR	b0836	Signal transduction mechanisms
BaeR	ybjG	b0841	Lipid transport and metabolism
BaeR	ybjO	b0858	Function unknown
BaeR	hcr	b0872	Energy production and conversion
BaeR	dmsA	b0894	Energy production and conversion
BaeR	dmsB	b0895	Energy production and conversion
BaeR	dmsC	b0896	Function unknown
BaeR	ycbJ	b0919	Function unknown
BaeR	asnS	b0930	Translation, ribosomal structure and biogenesis
BaeR	hyaA	b0972	No COG Annotation
BaeR	hyaB	b0973	No COG Annotation
BaeR	hyaC	b0974	Energy production and conversion
BaeR	hyaD	b0975	Posttranslational modification, protein turnover, chaperones
BaeR	hyaE	b0976	Transcription
BaeR	hyaF	b0977	Posttranslational modification, protein turnover, chaperones
BaeR	yccJ	b1003	Function unknown
BaeR	wrbA	b1004	Function unknown
BaeR	putA	b1014	Amino acid transport and metabolism
BaeR	csgD	b1040	Transcription
BaeR	yceA	b1055	Function unknown
BaeR	ycfJ	b1110	Cell wall/membrane/envelope biogenesis
BaeR	ycgZ	b1164	Function unknown
BaeR	ymgA	b1165	Function unknown
BaeR	ariR	b1166	Inorganic ion transport and metabolism
BaeR	ymgC	b1167	Function unknown
BaeR	ymgD	b1171	Function unknown
BaeR	ymgG	b1172	No COG Annotation
BaeR	dadA	b1189	Amino acid transport and metabolism
BaeR	dadX	b1190	Cell wall/membrane/envelope biogenesis
BaeR	ycgR	b1194	Cell wall/membrane/envelope biogenesis
BaeR	dhaM	b1198	Carbohydrate transport and metabolism
BaeR	dhaL	b1199	Carbohydrate transport and metabolism
BaeR	dhaK	b1200	Carbohydrate transport and metabolism
BaeR	chaA	b1216	Inorganic ion transport and metabolism
BaeR	narJ	b1226	Energy production and conversion
BaeR	narI	b1227	Energy production and conversion
BaeR	adhE	b1241	Energy production and conversion
BaeR	ompW	b1256	Cell wall/membrane/envelope biogenesis
BaeR	ompG	b1319	Cell wall/membrane/envelope biogenesis
BaeR	uspE	b1333	Signal transduction mechanisms
BaeR	aldA	b1415	No COG Annotation
BaeR	gapC_2	b4493_2	No COG Annotation
BaeR	ydcI	b1422	Transcription
BaeR	yncE	b1452	Function unknown
BaeR	yncG	b1454	Posttranslational modification, protein turnover, chaperones
BaeR	gadC	b1492	Amino acid transport and metabolism
BaeR	gadB	b1493	No COG Annotation
BaeR	uxaB	b1521	Carbohydrate transport and metabolism
BaeR	marA	b1531	No COG Annotation
BaeR	marB	b1532	Inorganic ion transport and metabolism
BaeR	ydeE	b1534	Carbohydrate transport and metabolism
BaeR	ydfZ	b1541	Function unknown
BaeR	ynfE	b1587	Energy production and conversion
BaeR	ynfF	b1588	Energy production and conversion
BaeR	ynfG	b1589	No COG Annotation
BaeR	ynfH	b1590	No COG Annotation
BaeR	ynfK	b1593	Coenzyme transport and metabolism
BaeR	mdtI	b1599	Inorganic ion transport and metabolism
BaeR	mdtJ	b1600	Inorganic ion transport and metabolism
BaeR	malI	b1620	Transcription
BaeR	ydhX	b1671	Energy production and conversion
BaeR	ydhW	b1672	Function unknown
BaeR	ydhV	b1673	Energy production and conversion
BaeR	ydhY	b1674	Energy production and conversion
BaeR	ydiL	b1689	No COG Annotation
BaeR	yniA	b1725	Carbohydrate transport and metabolism
BaeR	astB	b1745	Amino acid transport and metabolism
BaeR	ydjX	b1750	Function unknown
BaeR	ydjY	b1751	Function unknown
BaeR	ydjG	b1771	Energy production and conversion
BaeR	yeaC	b1777	Function unknown
BaeR	msrB	b1778	Posttranslational modification, protein turnover, chaperones
BaeR	yeaJ	b1786	Signal transduction mechanisms
BaeR	yeaR	b1797	Inorganic ion transport and metabolism
BaeR	yebG	b1848	Function unknown
BaeR	cheW	b1887	Cell motility
BaeR	cheA	b1888	Signal transduction mechanisms
BaeR	motB	b1889	Cell motility
BaeR	ftnB	b1902	Inorganic ion transport and metabolism
BaeR	yecF	b1915	Function unknown
BaeR	fliZ	b1921	Transcription
BaeR	yeeD	b2012	No COG Annotation
BaeR	preT	b2146	Amino acid transport and metabolism
BaeR	preA	b2147	Nucleotide transport and metabolism
BaeR	mglC	b2148	Carbohydrate transport and metabolism
BaeR	mglA	b2149	No COG Annotation
BaeR	mglB	b2150	Carbohydrate transport and metabolism
BaeR	galS	b2151	No COG Annotation
BaeR	yeiB	b2152	Function unknown
BaeR	folE	b2153	Coenzyme transport and metabolism
BaeR	yeiE	b2157	Transcription
BaeR	yeiL	b2163	Transcription
BaeR	yejG	b2181	Function unknown
BaeR	napD	b2207	No COG Annotation
BaeR	atoS	b2219	Signal transduction mechanisms
BaeR	yfbM	b2272	Function unknown
BaeR	yfbS	b2292	Inorganic ion transport and metabolism
BaeR	folX	b2303	Coenzyme transport and metabolism
BaeR	argT	b2310	No COG Annotation
BaeR	yfcZ	b2343	Function unknown
BaeR	intS	b2349	No COG Annotation
BaeR	dsdX	b2365	No COG Annotation
BaeR	emrY	b2367	Inorganic ion transport and metabolism
BaeR	lpxP	b2378	Cell wall/membrane/envelope biogenesis
BaeR	nupC	b2393	Nucleotide transport and metabolism
BaeR	yfeC	b2398	Transcription
BaeR	cysK	b2414	Amino acid transport and metabolism
BaeR	cysM	b2421	No COG Annotation
BaeR	cysA	b2422	Inorganic ion transport and metabolism
BaeR	cysW	b2423	Inorganic ion transport and metabolism
BaeR	ucpA	b2426	Energy production and conversion
BaeR	eutH	b2452	Amino acid transport and metabolism
BaeR	acrD	b2470	No COG Annotation
BaeR	guaB	b2508	Nucleotide transport and metabolism
BaeR	sseA	b2521	Inorganic ion transport and metabolism
BaeR	iscS	b2530	No COG Annotation
BaeR	iscR	b2531	No COG Annotation
BaeR	hcaR	b2537	Transcription
BaeR	hmp	b2552	Energy production and conversion
BaeR	grcA	b2579	Function unknown
BaeR	yfjV_2	b2641_2	No COG Annotation
BaeR	ygaP	b2668	Inorganic ion transport and metabolism
BaeR	nrdH	b2673	Posttranslational modification, protein turnover, chaperones
BaeR	nrdI	b2674	Nucleotide transport and metabolism
BaeR	nrdE	b2675	Nucleotide transport and metabolism
BaeR	nrdF	b2676	Nucleotide transport and metabolism
BaeR	mltB	b2701	Cell wall/membrane/envelope biogenesis
BaeR	srlM	b2706	Transcription
BaeR	norR	b2709	Transcription
BaeR	hypA	b2726	Posttranslational modification, protein turnover, chaperones
BaeR	hypB	b2727	Transcription
BaeR	hypC	b2728	Posttranslational modification, protein turnover, chaperones
BaeR	hypD	b2729	Posttranslational modification, protein turnover, chaperones
BaeR	hypE	b2730	Posttranslational modification, protein turnover, chaperones
BaeR	cysC	b2750	Inorganic ion transport and metabolism
BaeR	cysN	b2751	Inorganic ion transport and metabolism
BaeR	cysD	b2752	Inorganic ion transport and metabolism
BaeR	ygcB	b2761	Replication, recombination and repair
BaeR	cysH	b2762	Inorganic ion transport and metabolism
BaeR	cysI	b2763	Inorganic ion transport and metabolism
BaeR	ygdH	b2795	Function unknown
BaeR	lysA	b2838	Amino acid transport and metabolism
BaeR	yqeF	b2844	No COG Annotation
BaeR	yqeI	b2847	No COG Annotation
BaeR	yqeJ	b2848	No COG Annotation
BaeR	ygeW	b2870	Amino acid transport and metabolism
BaeR	ygeX	b2871	Amino acid transport and metabolism
BaeR	ygeY	b2872	Amino acid transport and metabolism
BaeR	mocA	b2877	Function unknown
BaeR	ygfK	b2878	Energy production and conversion
BaeR	ssnA	b2879	Nucleotide transport and metabolism
BaeR	ygfM	b2880	Energy production and conversion
BaeR	xdhD	b2881	Nucleotide transport and metabolism
BaeR	uacT	b2888	Nucleotide transport and metabolism
BaeR	ygfI	b2921	No COG Annotation
BaeR	galP	b2943	No COG Annotation
BaeR	ansB	b2957	Amino acid transport and metabolism
BaeR	yqgA	b2966	Function unknown
BaeR	glcA	b2975	Energy production and conversion
BaeR	hybF	b2991	Posttranslational modification, protein turnover, chaperones
BaeR	hybE	b2992	Posttranslational modification, protein turnover, chaperones
BaeR	hybD	b2993	Posttranslational modification, protein turnover, chaperones
BaeR	hybC	b2994	Energy production and conversion
BaeR	hybB	b2995	Energy production and conversion
BaeR	hybA	b2996	Energy production and conversion
BaeR	hybO	b2997	Energy production and conversion
BaeR	yqhA	b3002	Function unknown
BaeR	ttdR	b3060	Transcription
BaeR	ygjH	b3074	Translation, ribosomal structure and biogenesis
BaeR	ygjR	b3087	Function unknown
BaeR	yhaO	b3110	No COG Annotation
BaeR	tdcG	b4471	Amino acid transport and metabolism
BaeR	tdcF	b3113	Translation, ribosomal structure and biogenesis
BaeR	tdcE	b3114	Energy production and conversion
BaeR	tdcD	b3115	Energy production and conversion
BaeR	tdcC	b3116	Amino acid transport and metabolism
BaeR	tdcB	b3117	Amino acid transport and metabolism
BaeR	tdcA	b3118	Transcription
BaeR	garL	b3126	Carbohydrate transport and metabolism
BaeR	garP	b3127	Carbohydrate transport and metabolism
BaeR	garD	b3128	Carbohydrate transport and metabolism
BaeR	yhbW	b3160	Energy production and conversion
BaeR	rpmD	b3302	Translation, ribosomal structure and biogenesis
BaeR	kefG	b3351	Function unknown
BaeR	yheU	b3354	Function unknown
BaeR	yhfG	b3362	No COG Annotation
BaeR	hslR	b3400	Translation, ribosomal structure and biogenesis
BaeR	malP	b3417	Carbohydrate transport and metabolism
BaeR	glpE	b3425	Inorganic ion transport and metabolism
BaeR	glpD	b3426	Energy production and conversion
BaeR	ugpB	b3453	Inorganic ion transport and metabolism
BaeR	dtpB	b3496	Amino acid transport and metabolism
BaeR	slp	b3506	Cell wall/membrane/envelope biogenesis
BaeR	dctR	b3507	No COG Annotation
BaeR	hdeB	b3509	Function unknown
BaeR	hdeA	b3510	Posttranslational modification, protein turnover, chaperones
BaeR	hdeD	b3511	Function unknown
BaeR	gadA	b3517	Amino acid transport and metabolism
BaeR	yhjA	b3518	Inorganic ion transport and metabolism
BaeR	yhjH	b3525	Signal transduction mechanisms
BaeR	dppF	b3540	No COG Annotation
BaeR	dppD	b3541	Defense mechanisms
BaeR	dppC	b3542	Amino acid transport and metabolism
BaeR	dppB	b3543	No COG Annotation
BaeR	yhjX	b3547	No COG Annotation
BaeR	cspA	b3556	No COG Annotation
BaeR	avtA	b3572	Amino acid transport and metabolism
BaeR	ysaA	b3573	Energy production and conversion
BaeR	yiaN	b3578	Carbohydrate transport and metabolism
BaeR	yibI	b3598	Function unknown
BaeR	lldP	b3603	No COG Annotation
BaeR	rpmG	b3636	No COG Annotation
BaeR	dinD	b3645	Function unknown
BaeR	yicG	b3646	Function unknown
BaeR	adeD	b3665	Nucleotide transport and metabolism
BaeR	uhpC	b3667	Carbohydrate transport and metabolism
BaeR	cbrA	b3690	Energy production and conversion
BaeR	viaA	b3745	Function unknown
BaeR	ravA	b3746	Function unknown
BaeR	hsrA	b3754	Inorganic ion transport and metabolism
BaeR	yifK	b3795	Amino acid transport and metabolism
BaeR	rarD	b3819	Function unknown
BaeR	fadB	b3846	Lipid transport and metabolism
BaeR	yihF	b3861	No COG Annotation
BaeR	sodA	b3908	Inorganic ion transport and metabolism
BaeR	gldA	b3945	Energy production and conversion
BaeR	frwA	b3947	Carbohydrate transport and metabolism
BaeR	zraP	b4002	Inorganic ion transport and metabolism
BaeR	zraS	b4003	Signal transduction mechanisms
BaeR	metA	b4013	Amino acid transport and metabolism
BaeR	aceB	b4014	Energy production and conversion
BaeR	aceA	b4015	Energy production and conversion
BaeR	yjbH	b4029	No COG Annotation
BaeR	zur	b4046	Transcription
BaeR	actP	b4067	Function unknown
BaeR	acs	b4069	Lipid transport and metabolism
BaeR	nrfA	b4070	Energy production and conversion
BaeR	nrfB	b4071	Energy production and conversion
BaeR	nrfC	b4072	Energy production and conversion
BaeR	nrfD	b4073	Inorganic ion transport and metabolism
BaeR	fdhF	b4079	Energy production and conversion
BaeR	alsA	b4087	No COG Annotation
BaeR	rpiB	b4090	Carbohydrate transport and metabolism
BaeR	phnD	b4105	Inorganic ion transport and metabolism
BaeR	yjdN	b4107	Function unknown
BaeR	yjcZ	b4110	Function unknown
BaeR	adiC	b4115	Amino acid transport and metabolism
BaeR	adiY	b4116	Transcription
BaeR	melA	b4119	Carbohydrate transport and metabolism
BaeR	fumB	b4122	Energy production and conversion
BaeR	dcuB	b4123	Inorganic ion transport and metabolism
BaeR	ghoS	b4128	No COG Annotation
BaeR	cadC	b4133	Transcription
BaeR	dcuA	b4138	Function unknown
BaeR	chpS	b4224	No COG Annotation
BaeR	ytfQ	b4227	Carbohydrate transport and metabolism
BaeR	insO_1	b4623_1	No COG Annotation
BaeR	fecE	b4287	Inorganic ion transport and metabolism
BaeR	fecB	b4290	No COG Annotation
BaeR	fecA	b4291	Inorganic ion transport and metabolism
BaeR	mdtM	b4337	Carbohydrate transport and metabolism
BaeR	yjiR	b4340	Transcription
BaeR	yjiY	b4354	Signal transduction mechanisms
BaeR	fhuF	b4367	Inorganic ion transport and metabolism
BaeR	yjjW	b4379	Posttranslational modification, protein turnover, chaperones
BaeR	yjjI	b4380	No COG Annotation
CpxR	yaaJ	b0007	Amino acid transport and metabolism
CpxR	nhaA	b0019	Inorganic ion transport and metabolism
CpxR	caiF	b0034	Transcription
CpxR	caiT	b0040	Inorganic ion transport and metabolism
CpxR	pdhR	b0113	Transcription
CpxR	aceE	b0114	Energy production and conversion
CpxR	aceF	b0115	Energy production and conversion
CpxR	lpd	b0116	Energy production and conversion
CpxR	can	b0126	Inorganic ion transport and metabolism
CpxR	yadC	b0135	Intracellular trafficking, secretion, and vesicular transport
CpxR	fhuA	b0150	Inorganic ion transport and metabolism
CpxR	erpA	b0156	Energy production and conversion
CpxR	degP	b0161	No COG Annotation
CpxR	skp	b0178	Cell wall/membrane/envelope biogenesis
CpxR	intF	b0281	Replication, recombination and repair
CpxR	ykgE	b0306	Energy production and conversion
CpxR	ykgF	b0307	Energy production and conversion
CpxR	ykgG	b0308	Function unknown
CpxR	betI	b0313	Transcription
CpxR	yahD	b0318	Transcription
CpxR	yahE	b0319	Function unknown
CpxR	yahF	b0320	Energy production and conversion
CpxR	prpR	b0330	Transcription
CpxR	prpB	b0331	Carbohydrate transport and metabolism
CpxR	mhpR	b0346	No COG Annotation
CpxR	yaiV	b0375	Transcription
CpxR	psiF	b0384	Function unknown
CpxR	ykiA	b0392	No COG Annotation
CpxR	cyoA	b0432	Energy production and conversion
CpxR	fsr	b0479	Inorganic ion transport and metabolism
CpxR	ybaK	b0481	Function unknown
CpxR	ybcV	b0558	No COG Annotation
CpxR	ybcW	b0559	No COG Annotation
CpxR	appY	b0564	Transcription
CpxR	fepA	b0584	Inorganic ion transport and metabolism
CpxR	fes	b0585	Inorganic ion transport and metabolism
CpxR	ybdZ	b4511	Function unknown
CpxR	entF	b0586	Secondary metabolites biosynthesis, transport and catabolism
CpxR	fepC	b0588	No COG Annotation
CpxR	fepD	b0590	Inorganic ion transport and metabolism
CpxR	entS	b0591	Carbohydrate transport and metabolism
CpxR	entC	b0593	Coenzyme transport and metabolism
CpxR	entE	b0594	Secondary metabolites biosynthesis, transport and catabolism
CpxR	entB	b0595	Secondary metabolites biosynthesis, transport and catabolism
CpxR	entA	b0596	Lipid transport and metabolism
CpxR	entH	b0597	Coenzyme transport and metabolism
CpxR	citG	b0613	Coenzyme transport and metabolism
CpxR	citX	b0614	Coenzyme transport and metabolism
CpxR	citF	b0615	Energy production and conversion
CpxR	citE	b0616	Energy production and conversion
CpxR	citD	b0617	Energy production and conversion
CpxR	citC	b0618	Energy production and conversion
CpxR	citA	b0619	Signal transduction mechanisms
CpxR	citB	b0620	Signal transduction mechanisms
CpxR	dcuC	b0621	Energy production and conversion
CpxR	pagP	b0622	Cell wall/membrane/envelope biogenesis
CpxR	kdpC	b0696	Inorganic ion transport and metabolism
CpxR	kdpB	b0697	Inorganic ion transport and metabolism
CpxR	abrB	b0715	Function unknown
CpxR	sdhC	b0721	Energy production and conversion
CpxR	sdhD	b0722	Energy production and conversion
CpxR	sdhA	b0723	No COG Annotation
CpxR	ybgS	b0753	Function unknown
CpxR	ybhM	b0787	Function unknown
CpxR	dinG	b0799	Replication, recombination and repair
CpxR	ybiB	b0800	Cell wall/membrane/envelope biogenesis
CpxR	ybiX	b0804	Function unknown
CpxR	fiu	b0805	Inorganic ion transport and metabolism
CpxR	glnP	b0810	Amino acid transport and metabolism
CpxR	ybiU	b0821	Function unknown
CpxR	ybiW	b0823	No COG Annotation
CpxR	ybiY	b0824	Posttranslational modification, protein turnover, chaperones
CpxR	fsaA	b0825	No COG Annotation
CpxR	yliF	b0834	Signal transduction mechanisms
CpxR	bssR	b0836	Signal transduction mechanisms
CpxR	ybjM	b0848	Function unknown
CpxR	hcr	b0872	Energy production and conversion
CpxR	hcp	b0873	Energy production and conversion
CpxR	aqpZ	b0875	Cell wall/membrane/envelope biogenesis
CpxR	cydC	b0886	Defense mechanisms
CpxR	trxB	b0888	Posttranslational modification, protein turnover, chaperones
CpxR	dmsA	b0894	Energy production and conversion
CpxR	dmsB	b0895	Energy production and conversion
CpxR	dmsC	b0896	Function unknown
CpxR	ycbJ	b0919	Function unknown
CpxR	asnS	b0930	Translation, ribosomal structure and biogenesis
CpxR	elfD	b0939	Posttranslational modification, protein turnover, chaperones
CpxR	hyaA	b0972	No COG Annotation
CpxR	hyaB	b0973	No COG Annotation
CpxR	hyaC	b0974	Energy production and conversion
CpxR	hyaD	b0975	Posttranslational modification, protein turnover, chaperones
CpxR	hyaE	b0976	Transcription
CpxR	hyaF	b0977	Posttranslational modification, protein turnover, chaperones
CpxR	cbdA	b0978	No COG Annotation
CpxR	yccM	b0992	Energy production and conversion
CpxR	yccJ	b1003	Function unknown
CpxR	wrbA	b1004	Function unknown
CpxR	putA	b1014	Amino acid transport and metabolism
CpxR	efeO	b1018	Inorganic ion transport and metabolism
CpxR	pgaB	b1023	Cell wall/membrane/envelope biogenesis
CpxR	ycdT	b1025	Signal transduction mechanisms
CpxR	bssS	b1060	Signal transduction mechanisms
CpxR	mdtH	b1065	Defense mechanisms
CpxR	flgB	b1073	Cell motility
CpxR	flgD	b1075	Cell motility
CpxR	fhuE	b1102	Inorganic ion transport and metabolism
CpxR	ndh	b1109	Energy production and conversion
CpxR	ycgZ	b1164	Function unknown
CpxR	ymgA	b1165	Function unknown
CpxR	ariR	b1166	Inorganic ion transport and metabolism
CpxR	ymgC	b1167	Function unknown
CpxR	dadA	b1189	Amino acid transport and metabolism
CpxR	dadX	b1190	Cell wall/membrane/envelope biogenesis
CpxR	ycgR	b1194	Cell wall/membrane/envelope biogenesis
CpxR	ycgY	b1196	No COG Annotation
CpxR	chaA	b1216	Inorganic ion transport and metabolism
CpxR	narH	b1225	No COG Annotation
CpxR	narJ	b1226	Energy production and conversion
CpxR	narI	b1227	Energy production and conversion
CpxR	ompW	b1256	Cell wall/membrane/envelope biogenesis
CpxR	pspD	b1307	Posttranslational modification, protein turnover, chaperones
CpxR	uspE	b1333	Signal transduction mechanisms
CpxR	sieB	b1353	No COG Annotation
CpxR	ynaE	b1375	No COG Annotation
CpxR	feaR	b1384	Transcription
CpxR	aldA	b1415	No COG Annotation
CpxR	gapC_2	b4493_2	No COG Annotation
CpxR	ydcI	b1422	Transcription
CpxR	ydcZ	b1447	Function unknown
CpxR	yncE	b1452	Function unknown
CpxR	ydcD	b1457	No COG Annotation
CpxR	gadC	b1492	Amino acid transport and metabolism
CpxR	gadB	b1493	No COG Annotation
CpxR	yddB	b1495	Inorganic ion transport and metabolism
CpxR	marA	b1531	No COG Annotation
CpxR	marB	b1532	Inorganic ion transport and metabolism
CpxR	ydeE	b1534	Carbohydrate transport and metabolism
CpxR	ydfZ	b1541	Function unknown
CpxR	ydfO	b1549	No COG Annotation
CpxR	ynfE	b1587	Energy production and conversion
CpxR	ynfF	b1588	Energy production and conversion
CpxR	ynfG	b1589	No COG Annotation
CpxR	ynfH	b1590	No COG Annotation
CpxR	ynfK	b1593	Coenzyme transport and metabolism
CpxR	ydhP	b1657	Carbohydrate transport and metabolism
CpxR	ydhT	b1669	Function unknown
CpxR	ydhX	b1671	Energy production and conversion
CpxR	ydhW	b1672	Function unknown
CpxR	ydhV	b1673	Energy production and conversion
CpxR	ydhY	b1674	Energy production and conversion
CpxR	ydhZ	b1675	Function unknown
CpxR	sufE	b1679	Function unknown
CpxR	ydiL	b1689	No COG Annotation
CpxR	ydiM	b1690	Carbohydrate transport and metabolism
CpxR	ydiV	b1707	Signal transduction mechanisms
CpxR	spy	b1743	Cell motility
CpxR	ydjX	b1750	Function unknown
CpxR	yeaC	b1777	Function unknown
CpxR	msrB	b1778	Posttranslational modification, protein turnover, chaperones
CpxR	mipA	b1782	Cell wall/membrane/envelope biogenesis
CpxR	yeaJ	b1786	Signal transduction mechanisms
CpxR	yeaR	b1797	Inorganic ion transport and metabolism
CpxR	yoaE	b1816	No COG Annotation
CpxR	htpX	b1829	Posttranslational modification, protein turnover, chaperones
CpxR	cheA	b1888	Signal transduction mechanisms
CpxR	ftnB	b1902	Inorganic ion transport and metabolism
CpxR	fliD	b1924	Cell motility
CpxR	hiuH	b1970	Nucleotide transport and metabolism
CpxR	yoeG_1	b4640_1	No COG Annotation
CpxR	yoeA_1	b4582_1	No COG Annotation
CpxR	wcaE	b2055	Cell wall/membrane/envelope biogenesis
CpxR	yegK	b2072	No COG Annotation
CpxR	yehD	b2111	Function unknown
CpxR	metG	b2114	Translation, ribosomal structure and biogenesis
CpxR	yohJ	b2141	Function unknown
CpxR	yohK	b2142	Cell wall/membrane/envelope biogenesis
CpxR	preT	b2146	Amino acid transport and metabolism
CpxR	preA	b2147	Nucleotide transport and metabolism
CpxR	mglA	b2149	No COG Annotation
CpxR	mglB	b2150	Carbohydrate transport and metabolism
CpxR	galS	b2151	No COG Annotation
CpxR	yeiB	b2152	Function unknown
CpxR	folE	b2153	Coenzyme transport and metabolism
CpxR	cirA	b2155	Inorganic ion transport and metabolism
CpxR	nfo	b2159	Replication, recombination and repair
CpxR	yejG	b2181	Function unknown
CpxR	menH	b2263	Coenzyme transport and metabolism
CpxR	yfbS	b2292	Inorganic ion transport and metabolism
CpxR	folX	b2303	Coenzyme transport and metabolism
CpxR	argT	b2310	No COG Annotation
CpxR	yfcZ	b2343	Function unknown
CpxR	intS	b2349	No COG Annotation
CpxR	lpxP	b2378	Cell wall/membrane/envelope biogenesis
CpxR	pdxK	b2418	Coenzyme transport and metabolism
CpxR	aegA	b2468	No COG Annotation
CpxR	acrD	b2470	No COG Annotation
CpxR	iscS	b2530	No COG Annotation
CpxR	iscR	b2531	No COG Annotation
CpxR	hcaR	b2537	Transcription
CpxR	glyA	b2551	Amino acid transport and metabolism
CpxR	hmp	b2552	Energy production and conversion
CpxR	grcA	b2579	Function unknown
CpxR	yfiR	b2603	Function unknown
CpxR	csiD	b2659	Secondary metabolites biosynthesis, transport and catabolism
CpxR	ygaP	b2668	Inorganic ion transport and metabolism
CpxR	stpA	b2669	Replication, recombination and repair
CpxR	mltB	b2701	Cell wall/membrane/envelope biogenesis
CpxR	srlM	b2706	Transcription
CpxR	norW	b2711	Energy production and conversion
CpxR	hypA	b2726	Posttranslational modification, protein turnover, chaperones
CpxR	hypB	b2727	Transcription
CpxR	hypC	b2728	Posttranslational modification, protein turnover, chaperones
CpxR	hypD	b2729	Posttranslational modification, protein turnover, chaperones
CpxR	hypE	b2730	Posttranslational modification, protein turnover, chaperones
CpxR	rpoS	b2741	Transcription
CpxR	nlpD	b2742	Cell wall/membrane/envelope biogenesis
CpxR	ygcB	b2761	Replication, recombination and repair
CpxR	lysA	b2838	Amino acid transport and metabolism
CpxR	yqeF	b2844	No COG Annotation
CpxR	yqeI	b2847	No COG Annotation
CpxR	yqeJ	b2848	No COG Annotation
CpxR	xdhA	b2866	No COG Annotation
CpxR	xdhB	b2867	No COG Annotation
CpxR	xdhC	b2868	No COG Annotation
CpxR	ygeW	b2870	Amino acid transport and metabolism
CpxR	ygeX	b2871	Amino acid transport and metabolism
CpxR	ygeY	b2872	Amino acid transport and metabolism
CpxR	hyuA	b2873	No COG Annotation
CpxR	yqeA	b2874	Amino acid transport and metabolism
CpxR	yqeB	b2875	Posttranslational modification, protein turnover, chaperones
CpxR	mocA	b2877	Function unknown
CpxR	ygfK	b2878	Energy production and conversion
CpxR	ssnA	b2879	Nucleotide transport and metabolism
CpxR	ygfM	b2880	Energy production and conversion
CpxR	xdhD	b2881	Nucleotide transport and metabolism
CpxR	xanQ	b2882	No COG Annotation
CpxR	guaD	b2883	Nucleotide transport and metabolism
CpxR	ygfS	b2886	Energy production and conversion
CpxR	ygfT	b2887	Energy production and conversion
CpxR	uacT	b2888	Nucleotide transport and metabolism
CpxR	yggU	b2953	Function unknown
CpxR	ansB	b2957	Amino acid transport and metabolism
CpxR	yqgA	b2966	Function unknown
CpxR	glcC	b2980	Transcription
CpxR	hybF	b2991	Posttranslational modification, protein turnover, chaperones
CpxR	hybE	b2992	Posttranslational modification, protein turnover, chaperones
CpxR	hybD	b2993	Posttranslational modification, protein turnover, chaperones
CpxR	hybC	b2994	Energy production and conversion
CpxR	hybB	b2995	Energy production and conversion
CpxR	hybA	b2996	Energy production and conversion
CpxR	hybO	b2997	Energy production and conversion
CpxR	yghX_2	b4658_2	No COG Annotation
CpxR	yqiJ	b3050	Function unknown
CpxR	yqiK	b3051	Function unknown
CpxR	ttdR	b3060	Transcription
CpxR	yqjH	b3070	Inorganic ion transport and metabolism
CpxR	yqjI	b3071	Transcription
CpxR	yhaM	b4470	Function unknown
CpxR	yhaO	b3110	No COG Annotation
CpxR	tdcG	b4471	Amino acid transport and metabolism
CpxR	tdcF	b3113	Translation, ribosomal structure and biogenesis
CpxR	tdcE	b3114	Energy production and conversion
CpxR	tdcD	b3115	Energy production and conversion
CpxR	tdcC	b3116	Amino acid transport and metabolism
CpxR	tdcB	b3117	Amino acid transport and metabolism
CpxR	tdcA	b3118	Transcription
CpxR	garL	b3126	Carbohydrate transport and metabolism
CpxR	garP	b3127	Carbohydrate transport and metabolism
CpxR	garD	b3128	Carbohydrate transport and metabolism
CpxR	yhbO	b3153	Function unknown
CpxR	yhbU	b3158	Posttranslational modification, protein turnover, chaperones
CpxR	yhbX	b3173	Function unknown
CpxR	gspC	b3324	No COG Annotation
CpxR	kefG	b3351	Function unknown
CpxR	yhfK	b3358	Function unknown
CpxR	nirC	b3367	Inorganic ion transport and metabolism
CpxR	feoA	b3408	Inorganic ion transport and metabolism
CpxR	feoB	b3409	Inorganic ion transport and metabolism
CpxR	feoC	b3410	Transcription
CpxR	malQ	b3416	Carbohydrate transport and metabolism
CpxR	malP	b3417	Carbohydrate transport and metabolism
CpxR	glpE	b3425	Inorganic ion transport and metabolism
CpxR	glpD	b3426	Energy production and conversion
CpxR	ugpA	b3452	Inorganic ion transport and metabolism
CpxR	livJ	b3460	No COG Annotation
CpxR	nikC	b3478	Inorganic ion transport and metabolism
CpxR	uspB	b3494	Function unknown
CpxR	dtpB	b3496	Amino acid transport and metabolism
CpxR	slp	b3506	Cell wall/membrane/envelope biogenesis
CpxR	dctR	b3507	No COG Annotation
CpxR	yhiD	b3508	Inorganic ion transport and metabolism
CpxR	hdeB	b3509	Function unknown
CpxR	hdeA	b3510	Posttranslational modification, protein turnover, chaperones
CpxR	hdeD	b3511	Function unknown
CpxR	gadE	b3512	Transcription
CpxR	gadA	b3517	Amino acid transport and metabolism
CpxR	yhjA	b3518	Inorganic ion transport and metabolism
CpxR	yhjE	b3523	Carbohydrate transport and metabolism
CpxR	yhjH	b3525	Signal transduction mechanisms
CpxR	dppD	b3541	Defense mechanisms
CpxR	dppC	b3542	Amino acid transport and metabolism
CpxR	dppB	b3543	No COG Annotation
CpxR	ghrB	b3553	Energy production and conversion
CpxR	cspA	b3556	No COG Annotation
CpxR	avtA	b3572	Amino acid transport and metabolism
CpxR	ysaA	b3573	Energy production and conversion
CpxR	yibV_1	b4615_1	No COG Annotation
CpxR	yibI	b3598	Function unknown
CpxR	cysE	b3607	Amino acid transport and metabolism
CpxR	adeQ	b3664	No COG Annotation
CpxR	adeD	b3665	Nucleotide transport and metabolism
CpxR	bglG	b3723	Transcription
CpxR	viaA	b3745	Function unknown
CpxR	ravA	b3746	Function unknown
CpxR	hsrA	b3754	Inorganic ion transport and metabolism
CpxR	yieP	b3755	Transcription
CpxR	yifK	b3795	Amino acid transport and metabolism
CpxR	rarD	b3819	Function unknown
CpxR	yihF	b3861	No COG Annotation
CpxR	yihG	b3862	Lipid transport and metabolism
CpxR	gldA	b3945	Energy production and conversion
CpxR	thiF	b3992	No COG Annotation
CpxR	zraP	b4002	Inorganic ion transport and metabolism
CpxR	purD	b4005	Nucleotide transport and metabolism
CpxR	purH	b4006	Nucleotide transport and metabolism
CpxR	aceB	b4014	Energy production and conversion
CpxR	soxS	b4062	Transcription
CpxR	nrfA	b4070	Energy production and conversion
CpxR	nrfB	b4071	Energy production and conversion
CpxR	nrfC	b4072	Energy production and conversion
CpxR	nrfD	b4073	Inorganic ion transport and metabolism
CpxR	nrfE	b4074	Posttranslational modification, protein turnover, chaperones
CpxR	nrfF	b4075	No COG Annotation
CpxR	nrfG	b4076	Posttranslational modification, protein turnover, chaperones
CpxR	fdhF	b4079	Energy production and conversion
CpxR	adiC	b4115	Amino acid transport and metabolism
CpxR	adiY	b4116	Transcription
CpxR	fumB	b4122	Energy production and conversion
CpxR	dcuB	b4123	Inorganic ion transport and metabolism
CpxR	yjdI	b4126	Function unknown
CpxR	ghoS	b4128	No COG Annotation
CpxR	cadC	b4133	Transcription
CpxR	frdA	b4154	Energy production and conversion
CpxR	yjfJ	b4182	Transcription
CpxR	yjfZ	b4204	No COG Annotation
CpxR	ytfQ	b4227	Carbohydrate transport and metabolism
CpxR	nanC	b4311	Carbohydrate transport and metabolism
CpxR	kptA	b4331	Translation, ribosomal structure and biogenesis
CpxR	mdtM	b4337	Carbohydrate transport and metabolism
CpxR	yjiR	b4340	Transcription
CpxR	lgoT	b4356	Carbohydrate transport and metabolism
CpxR	lgoR	b4357	Transcription
CpxR	lgoD	b4358	Energy production and conversion
CpxR	yjjP	b4364	Function unknown
CpxR	fhuF	b4367	Inorganic ion transport and metabolism
CpxR	yjjW	b4379	Posttranslational modification, protein turnover, chaperones
CpxR	yjjI	b4380	No COG Annotation
KdpE	yaaX	b0005	Function unknown
KdpE	insB1	b0021	Replication, recombination and repair
KdpE	carA	b0032	Nucleotide transport and metabolism
KdpE	carB	b0033	Nucleotide transport and metabolism
KdpE	crl_2	b0240_2	No COG Annotation
KdpE	afuC	b0262	Inorganic ion transport and metabolism
KdpE	ykgO	b4506	Translation, ribosomal structure and biogenesis
KdpE	ykgM	b0296	Translation, ribosomal structure and biogenesis
KdpE	prpR	b0330	Transcription
KdpE	codB	b0336	Nucleotide transport and metabolism
KdpE	mhpR	b0346	No COG Annotation
KdpE	yaiY	b0379	Function unknown
KdpE	cyoA	b0432	Energy production and conversion
KdpE	ylaC	b0458	Function unknown
KdpE	htpG	b0473	Posttranslational modification, protein turnover, chaperones
KdpE	copA	b0484	Inorganic ion transport and metabolism
KdpE	purK	b0522	Nucleotide transport and metabolism
KdpE	purE	b0523	Nucleotide transport and metabolism
KdpE	cusC	b0572	Cell wall/membrane/envelope biogenesis
KdpE	cusF	b0573	Inorganic ion transport and metabolism
KdpE	cusB	b0574	Inorganic ion transport and metabolism
KdpE	cusA	b0575	Inorganic ion transport and metabolism
KdpE	citC	b0618	Energy production and conversion
KdpE	dcuC	b0621	Energy production and conversion
KdpE	kdpE	b0694	Signal transduction mechanisms
KdpE	kdpD	b0695	Signal transduction mechanisms
KdpE	abrB	b0715	Function unknown
KdpE	sdhC	b0721	Energy production and conversion
KdpE	sdhD	b0722	Energy production and conversion
KdpE	sdhA	b0723	No COG Annotation
KdpE	sdhB	b0724	Energy production and conversion
KdpE	cydA	b0733	Energy production and conversion
KdpE	nadA	b0750	Coenzyme transport and metabolism
KdpE	fiu	b0805	Inorganic ion transport and metabolism
KdpE	bssR	b0836	Signal transduction mechanisms
KdpE	ybjM	b0848	Function unknown
KdpE	hcr	b0872	Energy production and conversion
KdpE	hcp	b0873	Energy production and conversion
KdpE	dmsA	b0894	Energy production and conversion
KdpE	focA	b0904	No COG Annotation
KdpE	pyrD	b0945	Nucleotide transport and metabolism
KdpE	efeU_2	b4490_2	No COG Annotation
KdpE	efeO	b1018	Inorganic ion transport and metabolism
KdpE	csgG	b1037	Cell wall/membrane/envelope biogenesis
KdpE	csgF	b1038	Intracellular trafficking, secretion, and vesicular transport
KdpE	csgE	b1039	Intracellular trafficking, secretion, and vesicular transport
KdpE	pyrC	b1062	Nucleotide transport and metabolism
KdpE	ycfJ	b1110	Cell wall/membrane/envelope biogenesis
KdpE	potB	b1125	No COG Annotation
KdpE	purB	b1131	Nucleotide transport and metabolism
KdpE	ycgZ	b1164	Function unknown
KdpE	ymgA	b1165	Function unknown
KdpE	ariR	b1166	Inorganic ion transport and metabolism
KdpE	ymgC	b1167	Function unknown
KdpE	ymgG	b1172	No COG Annotation
KdpE	pliG	b1178	Function unknown
KdpE	narK	b1223	Inorganic ion transport and metabolism
KdpE	narG	b1224	Energy production and conversion
KdpE	adhE	b1241	Energy production and conversion
KdpE	ompW	b1256	Cell wall/membrane/envelope biogenesis
KdpE	yciH	b1282	Translation, ribosomal structure and biogenesis
KdpE	yciW	b1287	Function unknown
KdpE	puuA	b1297	Amino acid transport and metabolism
KdpE	puuD	b1298	Amino acid transport and metabolism
KdpE	ynaJ	b1332	Function unknown
KdpE	uspF	b1376	Signal transduction mechanisms
KdpE	aldA	b1415	No COG Annotation
KdpE	ydcI	b1422	Transcription
KdpE	bdm	b1481	Function unknown
KdpE	ddpX	b1488	Cell wall/membrane/envelope biogenesis
KdpE	ydfZ	b1541	Function unknown
KdpE	ydfO	b1549	No COG Annotation
KdpE	ynfE	b1587	Energy production and conversion
KdpE	ynfK	b1593	Coenzyme transport and metabolism
KdpE	add	b1623	Nucleotide transport and metabolism
KdpE	mliC	b1639	Function unknown
KdpE	purR	b1658	No COG Annotation
KdpE	ydhC	b1660	Inorganic ion transport and metabolism
KdpE	ydjN	b1729	Function unknown
KdpE	astC	b1748	No COG Annotation
KdpE	ydjX	b1750	Function unknown
KdpE	ydjY	b1751	Function unknown
KdpE	ynjE	b1757	Inorganic ion transport and metabolism
KdpE	msrB	b1778	Posttranslational modification, protein turnover, chaperones
KdpE	purT	b1849	Nucleotide transport and metabolism
KdpE	mepM	b1856	Cell wall/membrane/envelope biogenesis
KdpE	znuA	b1857	Inorganic ion transport and metabolism
KdpE	znuC	b1858	Inorganic ion transport and metabolism
KdpE	znuB	b1859	Inorganic ion transport and metabolism
KdpE	cheR	b1884	Cell motility
KdpE	tap	b1885	No COG Annotation
KdpE	tar	b1886	No COG Annotation
KdpE	cheW	b1887	Cell motility
KdpE	cheA	b1888	Signal transduction mechanisms
KdpE	motB	b1889	Cell motility
KdpE	motA	b1890	Cell motility
KdpE	yecH	b1906	Function unknown
KdpE	fliA	b1922	Transcription
KdpE	fliC	b1923	Cell motility
KdpE	zinT	b1973	No COG Annotation
KdpE	yoeA_1	b4582_1	No COG Annotation
KdpE	yeeD	b2012	No COG Annotation
KdpE	yeeE	b2013	Function unknown
KdpE	plaP	b2014	Amino acid transport and metabolism
KdpE	gatD	b2091	Energy production and conversion
KdpE	gatC_2	b2092_2	No COG Annotation
KdpE	gatC_1	b2092_1	No COG Annotation
KdpE	gatB	b2093	Carbohydrate transport and metabolism
KdpE	yehC	b2110	Intracellular trafficking, secretion, and vesicular transport
KdpE	yehD	b2111	Function unknown
KdpE	mglC	b2148	Carbohydrate transport and metabolism
KdpE	mglA	b2149	No COG Annotation
KdpE	mglB	b2150	Carbohydrate transport and metabolism
KdpE	fruK	b2168	Carbohydrate transport and metabolism
KdpE	fruB	b2169	Carbohydrate transport and metabolism
KdpE	yejG	b2181	Function unknown
KdpE	nrdA	b2234	Nucleotide transport and metabolism
KdpE	yfcC	b2298	Function unknown
KdpE	purF	b2312	Nucleotide transport and metabolism
KdpE	cvpA	b2313	Function unknown
KdpE	yfcZ	b2343	Function unknown
KdpE	ypeC	b2390	Function unknown
KdpE	mntH	b2392	Inorganic ion transport and metabolism
KdpE	cysU	b2424	Inorganic ion transport and metabolism
KdpE	cysP	b2425	Inorganic ion transport and metabolism
KdpE	ypfG	b2466	Function unknown
KdpE	purC	b2476	Nucleotide transport and metabolism
KdpE	uraA	b2497	No COG Annotation
KdpE	purM	b2499	Nucleotide transport and metabolism
KdpE	purN	b2500	Nucleotide transport and metabolism
KdpE	guaB	b2508	Nucleotide transport and metabolism
KdpE	ndk	b2518	Nucleotide transport and metabolism
KdpE	iscX	b2524	Function unknown
KdpE	fdx	b2525	Energy production and conversion
KdpE	hscB	b2527	Posttranslational modification, protein turnover, chaperones
KdpE	iscU	b2529	Energy production and conversion
KdpE	iscS	b2530	No COG Annotation
KdpE	iscR	b2531	No COG Annotation
KdpE	hcaR	b2537	Transcription
KdpE	nadB	b2574	Coenzyme transport and metabolism
KdpE	grcA	b2579	Function unknown
KdpE	alaE	b2670	Intracellular trafficking, secretion, and vesicular transport
KdpE	hypB	b2727	Transcription
KdpE	hypC	b2728	Posttranslational modification, protein turnover, chaperones
KdpE	cysD	b2752	Inorganic ion transport and metabolism
KdpE	cysJ	b2764	Inorganic ion transport and metabolism
KdpE	yqeF	b2844	No COG Annotation
KdpE	epd	b2927	No COG Annotation
KdpE	speC	b2965	No COG Annotation
KdpE	glcC	b2980	Transcription
KdpE	mqsR	b3022	Transcription
KdpE	ttdR	b3060	Transcription
KdpE	yhbU	b3158	Posttranslational modification, protein turnover, chaperones
KdpE	yhbV	b3159	Posttranslational modification, protein turnover, chaperones
KdpE	yhcC	b3211	Function unknown
KdpE	tsgA	b3364	Carbohydrate transport and metabolism
KdpE	nirB	b3365	Energy production and conversion
KdpE	nirD	b3366	Energy production and conversion
KdpE	feoA	b3408	Inorganic ion transport and metabolism
KdpE	feoB	b3409	Inorganic ion transport and metabolism
KdpE	feoC	b3410	Transcription
KdpE	tusA	b3470	Inorganic ion transport and metabolism
KdpE	uspB	b3494	Function unknown
KdpE	dppD	b3541	Defense mechanisms
KdpE	dppC	b3542	Amino acid transport and metabolism
KdpE	dppB	b3543	No COG Annotation
KdpE	xanP	b3654	Nucleotide transport and metabolism
KdpE	pstS	b3728	Inorganic ion transport and metabolism
KdpE	ilvC	b3774	Amino acid transport and metabolism
KdpE	yigI	b3820	Secondary metabolites biosynthesis, transport and catabolism
KdpE	fdoG	b3894	No COG Annotation
KdpE	rpmE	b3936	Translation, ribosomal structure and biogenesis
KdpE	gldA	b3945	Energy production and conversion
KdpE	purH	b4006	Nucleotide transport and metabolism
KdpE	pepE	b4021	Amino acid transport and metabolism
KdpE	malK	b4035	Carbohydrate transport and metabolism
KdpE	ghxP	b4064	No COG Annotation
KdpE	eptA	b4114	Function unknown
KdpE	adiY	b4116	Transcription
KdpE	cadC	b4133	Transcription
KdpE	groS	b4142	Posttranslational modification, protein turnover, chaperones
KdpE	frdA	b4154	Energy production and conversion
KdpE	mgtA	b4242	Inorganic ion transport and metabolism
KdpE	pyrI	b4244	Nucleotide transport and metabolism
KdpE	pyrB	b4245	Nucleotide transport and metabolism
KdpE	argI	b4254	No COG Annotation
KdpE	yjiJ	b4332	Carbohydrate transport and metabolism
KdpE	yjiY	b4354	Signal transduction mechanisms
KdpE	yjjP	b4364	Function unknown
KdpE	yjjZ	b4567	Function unknown
KdpE	yjjI	b4380	No COG Annotation
PhoB	carA	b0032	Nucleotide transport and metabolism
PhoB	carB	b0033	Nucleotide transport and metabolism
PhoB	ykfB	b0250	No COG Annotation
PhoB	codB	b0336	Nucleotide transport and metabolism
PhoB	tauA	b0365	Inorganic ion transport and metabolism
PhoB	phoA	b0383	Inorganic ion transport and metabolism
PhoB	cusB	b0574	Inorganic ion transport and metabolism
PhoB	sdhC	b0721	Energy production and conversion
PhoB	sdhD	b0722	Energy production and conversion
PhoB	sdhA	b0723	No COG Annotation
PhoB	sdhB	b0724	Energy production and conversion
PhoB	modA	b0763	Inorganic ion transport and metabolism
PhoB	modB	b0764	Inorganic ion transport and metabolism
PhoB	modC	b0765	Inorganic ion transport and metabolism
PhoB	ybiX	b0804	Function unknown
PhoB	fiu	b0805	Inorganic ion transport and metabolism
PhoB	hyaC	b0974	Energy production and conversion
PhoB	flgN	b1070	No COG Annotation
PhoB	flgM	b1071	Transcription
PhoB	flgA	b1072	Cell motility
PhoB	flgB	b1073	Cell motility
PhoB	flgC	b1074	Cell motility
PhoB	flgD	b1075	Cell motility
PhoB	flgE	b1076	Cell motility
PhoB	flgF	b1077	Cell motility
PhoB	flgG	b1078	Cell motility
PhoB	flgH	b1079	Cell motility
PhoB	flgI	b1080	Cell motility
PhoB	flgJ	b1081	Cell motility
PhoB	flgK	b1082	Cell motility
PhoB	flgL	b1083	Cell motility
PhoB	ycgR	b1194	Cell wall/membrane/envelope biogenesis
PhoB	yciW	b1287	Function unknown
PhoB	paaZ	b1387	Secondary metabolites biosynthesis, transport and catabolism
PhoB	aldA	b1415	No COG Annotation
PhoB	trg	b1421	No COG Annotation
PhoB	flxA	b1566	No COG Annotation
PhoB	ynjE	b1757	Inorganic ion transport and metabolism
PhoB	ynjH	b1760	Function unknown
PhoB	flhE	b1878	Cell motility
PhoB	flhA	b1879	Cell motility
PhoB	flhB	b1880	Cell motility
PhoB	cheZ	b1881	Signal transduction mechanisms
PhoB	cheY	b1882	Signal transduction mechanisms
PhoB	cheB	b1883	Signal transduction mechanisms
PhoB	cheR	b1884	Cell motility
PhoB	tap	b1885	No COG Annotation
PhoB	tar	b1886	No COG Annotation
PhoB	cheW	b1887	Cell motility
PhoB	cheA	b1888	Signal transduction mechanisms
PhoB	motB	b1889	Cell motility
PhoB	motA	b1890	Cell motility
PhoB	flhC	b1891	Transcription
PhoB	flhD	b1892	Transcription
PhoB	fliZ	b1921	Transcription
PhoB	fliA	b1922	Transcription
PhoB	fliC	b1923	Cell motility
PhoB	fliD	b1924	Cell motility
PhoB	fliS	b1925	Cell motility
PhoB	fliT	b1926	Transcription
PhoB	fliE	b1937	Cell motility
PhoB	fliF	b1938	Cell motility
PhoB	fliG	b1939	Cell motility
PhoB	fliH	b1940	Cell motility
PhoB	fliI	b1941	Cell motility
PhoB	fliJ	b1942	Cell motility
PhoB	fliK	b1943	Cell motility
PhoB	fliL	b1944	Cell motility
PhoB	fliM	b1945	Cell motility
PhoB	fliN	b1946	Cell motility
PhoB	fliO	b1947	Cell motility
PhoB	fliP	b1948	Cell motility
PhoB	flu	b2000	Cell wall/membrane/envelope biogenesis
PhoB	yeeR	b2001	Function unknown
PhoB	yehE	b2112	Function unknown
PhoB	mglC	b2148	Carbohydrate transport and metabolism
PhoB	mglA	b2149	No COG Annotation
PhoB	cysP	b2425	Inorganic ion transport and metabolism
PhoB	uraA	b2497	No COG Annotation
PhoB	yfiM	b2586	Function unknown
PhoB	aer	b3072	Signal transduction mechanisms
PhoB	yqjF	b3101	Function unknown
PhoB	yhbV	b3159	Posttranslational modification, protein turnover, chaperones
PhoB	nirC	b3367	Inorganic ion transport and metabolism
PhoB	ugpB	b3453	Inorganic ion transport and metabolism
PhoB	nikA	b3476	Amino acid transport and metabolism
PhoB	nikB	b3477	Inorganic ion transport and metabolism
PhoB	yrhC	b4552	No COG Annotation
PhoB	gadE	b3512	Transcription
PhoB	yhjH	b3525	Signal transduction mechanisms
PhoB	uhpT	b3666	Carbohydrate transport and metabolism
PhoB	fadA	b3845	No COG Annotation
PhoB	fadB	b3846	Lipid transport and metabolism
PhoB	nrfB	b4071	Energy production and conversion
PhoB	nrfC	b4072	Energy production and conversion
PhoB	nrfE	b4074	Posttranslational modification, protein turnover, chaperones
PhoB	phnN	b4094	Inorganic ion transport and metabolism
PhoB	phnD	b4105	Inorganic ion transport and metabolism
PhoB	phnC	b4106	Inorganic ion transport and metabolism
PhoB	crfC	b4109	Function unknown
PhoB	yjcZ	b4110	Function unknown
PhoB	pyrI	b4244	Nucleotide transport and metabolism
PhoB	pyrB	b4245	Nucleotide transport and metabolism
PhoB	yjiL	b4334	Lipid transport and metabolism
PhoB	yjiM	b4335	Amino acid transport and metabolism
PhoB	tsr	b4355	Cell motility
ZraR	dcuC	b0621	Energy production and conversion
ZraR	ybeD	b0631	Function unknown
ZraR	ybhN	b0788	Function unknown
ZraR	mcbA	b0806	Cell wall/membrane/envelope biogenesis
ZraR	ybiY	b0824	Posttranslational modification, protein turnover, chaperones
ZraR	ycaC	b0897	Secondary metabolites biosynthesis, transport and catabolism
ZraR	yccJ	b1003	Function unknown
ZraR	wrbA	b1004	Function unknown
ZraR	putA	b1014	Amino acid transport and metabolism
ZraR	ymdA	b1044	No COG Annotation
ZraR	flgN	b1070	No COG Annotation
ZraR	flgM	b1071	Transcription
ZraR	flgA	b1072	Cell motility
ZraR	flgB	b1073	Cell motility
ZraR	flgC	b1074	Cell motility
ZraR	flgD	b1075	Cell motility
ZraR	flgE	b1076	Cell motility
ZraR	flgF	b1077	Cell motility
ZraR	flgG	b1078	Cell motility
ZraR	flgH	b1079	Cell motility
ZraR	flgI	b1080	Cell motility
ZraR	flgJ	b1081	Cell motility
ZraR	flgK	b1082	Cell motility
ZraR	flgL	b1083	Cell motility
ZraR	ptsG	b1101	Carbohydrate transport and metabolism
ZraR	ycgG	b1168	Signal transduction mechanisms
ZraR	ycgB	b1188	Function unknown
ZraR	ycgR	b1194	Cell wall/membrane/envelope biogenesis
ZraR	ydcS	b1440	Carbohydrate transport and metabolism
ZraR	ydcT	b1441	Amino acid transport and metabolism
ZraR	mdtI	b1599	Inorganic ion transport and metabolism
ZraR	flhA	b1879	Cell motility
ZraR	flhB	b1880	Cell motility
ZraR	cheB	b1883	Signal transduction mechanisms
ZraR	tap	b1885	No COG Annotation
ZraR	tar	b1886	No COG Annotation
ZraR	cheW	b1887	Cell motility
ZraR	cheA	b1888	Signal transduction mechanisms
ZraR	motB	b1889	Cell motility
ZraR	motA	b1890	Cell motility
ZraR	yecR	b1904	Function unknown
ZraR	fliZ	b1921	Transcription
ZraR	fliA	b1922	Transcription
ZraR	fliC	b1923	Cell motility
ZraR	fliD	b1924	Cell motility
ZraR	fliS	b1925	Cell motility
ZraR	fliT	b1926	Transcription
ZraR	fliE	b1937	Cell motility
ZraR	fliF	b1938	Cell motility
ZraR	fliG	b1939	Cell motility
ZraR	fliH	b1940	Cell motility
ZraR	fliI	b1941	Cell motility
ZraR	fliJ	b1942	Cell motility
ZraR	fliK	b1943	Cell motility
ZraR	fliL	b1944	Cell motility
ZraR	fliM	b1945	Cell motility
ZraR	fliN	b1946	Cell motility
ZraR	fliP	b1948	Cell motility
ZraR	yodC	b1957	Function unknown
ZraR	yegS	b2086	Lipid transport and metabolism
ZraR	yohF	b2137	Function unknown
ZraR	arnE	b4544	Cell wall/membrane/envelope biogenesis
ZraR	yfiL	b2602	Function unknown
ZraR	ygaM	b2672	Function unknown
ZraR	gudP	b2789	No COG Annotation
ZraR	mocA	b2877	Function unknown
ZraR	ttdR	b3060	Transcription
ZraR	garP	b3127	Carbohydrate transport and metabolism
ZraR	yhcO	b3239	Transcription
ZraR	yhfG	b3362	No COG Annotation
ZraR	malQ	b3416	Carbohydrate transport and metabolism
ZraR	malP	b3417	Carbohydrate transport and metabolism
ZraR	yhiD	b3508	Inorganic ion transport and metabolism
ZraR	gadE	b3512	Transcription
ZraR	mdtE	b3513	Cell wall/membrane/envelope biogenesis
ZraR	gadW	b3515	No COG Annotation
ZraR	gadX	b3516	Transcription
ZraR	yhjH	b3525	Signal transduction mechanisms
ZraR	yhjX	b3547	No COG Annotation
ZraR	aldB	b3588	No COG Annotation
ZraR	yicS	b4555	Function unknown
ZraR	ibpB	b3686	Posttranslational modification, protein turnover, chaperones
ZraR	ibpA	b3687	Posttranslational modification, protein turnover, chaperones
ZraR	malG	b4032	Carbohydrate transport and metabolism
ZraR	malF	b4033	Carbohydrate transport and metabolism
ZraR	malE	b4034	Carbohydrate transport and metabolism
ZraR	malK	b4035	Carbohydrate transport and metabolism
ZraR	lamB	b4036	Carbohydrate transport and metabolism
ZraR	malM	b4037	Carbohydrate transport and metabolism
ZraR	yjbI_3	b4038_3	No COG Annotation
ZraR	soxS	b4062	Transcription
ZraR	ecnB	b4411	Function unknown
ZraR	ytjA	b4568	No COG Annotation

## Sheet: Spurious Binding
TCS_RR	gene_name	locus_tag	cog
BaeR	amn	b1982	Nucleotide transport and metabolism
BaeR	yffS	b2450	No COG Annotation
BaeR	raiA	b2597	Translation, ribosomal structure and biogenesis
BaeR	ygcW	b2774	No COG Annotation
BaeR	yqcE	b2775	Carbohydrate transport and metabolism
BaeR	ygcE	b2776	No COG Annotation
BaeR	fau	b2912	Coenzyme transport and metabolism
BaeR	uxaA	b3091	No COG Annotation
BaeR	uxaC	b3092	Carbohydrate transport and metabolism
BaeR	exuT	b3093	Carbohydrate transport and metabolism
BaeR	nlpI	b3163	Function unknown
BaeR	sspB	b3228	Function unknown
BaeR	sspA	b3229	Posttranslational modification, protein turnover, chaperones
BaeR	rpoH	b3461	Transcription
BaeR	tnaB	b3709	Amino acid transport and metabolism
BaeR	rplK	b3983	No COG Annotation
BaeR	rplA	b3984	Translation, ribosomal structure and biogenesis
BaeR	rplJ	b3985	Translation, ribosomal structure and biogenesis
BaeR	rplL	b3986	Translation, ribosomal structure and biogenesis
BaeR	rpoB	b3987	Transcription
BaeR	rpoC	b3988	Transcription
BaeR	purD	b4005	Nucleotide transport and metabolism
BaeR	purH	b4006	Nucleotide transport and metabolism
CpxR	paoD	b0283	Posttranslational modification, protein turnover, chaperones
CpxR	paoC	b0284	Nucleotide transport and metabolism
CpxR	paoB	b0285	Nucleotide transport and metabolism
CpxR	paoA	b0286	Energy production and conversion
CpxR	yceJ	b1057	Energy production and conversion
CpxR	mepS	b2175	Cell wall/membrane/envelope biogenesis
CpxR	rcsD	b2216	Signal transduction mechanisms
CpxR	rcsB	b2217	Signal transduction mechanisms
CpxR	yfgF	b2503	No COG Annotation
CpxR	yfgG	b2504	Function unknown
CpxR	tsgA	b3364	Carbohydrate transport and metabolism
CpxR	lldP	b3603	No COG Annotation
CpxR	fimC	b4316	Posttranslational modification, protein turnover, chaperones
CpxR	fimD	b4317	No COG Annotation
CpxR	fimF	b4318	Function unknown
CpxR	fimG	b4319	Function unknown
CpxR	fimH	b4320	Function unknown
KdpE	ylaB	b0457	Signal transduction mechanisms
KdpE	ybfA	b0699	Function unknown
KdpE	rhsC	b0700	No COG Annotation
KdpE	dhaM	b1198	Carbohydrate transport and metabolism
KdpE	dhaL	b1199	Carbohydrate transport and metabolism
KdpE	dhaK	b1200	Carbohydrate transport and metabolism
KdpE	dhaR	b1201	Transcription
KdpE	uxaB	b1521	Carbohydrate transport and metabolism
KdpE	yffS	b2450	No COG Annotation
KdpE	raiA	b2597	Translation, ribosomal structure and biogenesis
KdpE	exuT	b3093	Carbohydrate transport and metabolism
KdpE	pnp	b3164	Translation, ribosomal structure and biogenesis
KdpE	rpsO	b3165	Translation, ribosomal structure and biogenesis
KdpE	truB	b3166	Translation, ribosomal structure and biogenesis
KdpE	rbfA	b3167	Translation, ribosomal structure and biogenesis
KdpE	infB	b3168	Translation, ribosomal structure and biogenesis
KdpE	nusA	b3169	Transcription
KdpE	rimP	b3170	Function unknown
KdpE	argG	b3172	Amino acid transport and metabolism
KdpE	cspA	b3556	No COG Annotation
KdpE	yieH	b3715	Function unknown
KdpE	hsrA	b3754	Inorganic ion transport and metabolism
KdpE	yieP	b3755	Transcription
KdpE	yifB	b3765	Posttranslational modification, protein turnover, chaperones
KdpE	ilvL	b3766	No COG Annotation
KdpE	ilvG_1	b4488_1	No COG Annotation
KdpE	ilvG_2	b4488_2	No COG Annotation
KdpE	ilvM	b3769	Amino acid transport and metabolism
KdpE	ilvE	b3770	Amino acid transport and metabolism
KdpE	ilvD	b3771	Amino acid transport and metabolism
KdpE	ilvA	b3772	Amino acid transport and metabolism
PhoB	ymfD	b1137	No COG Annotation
PhoB	ymfE	b1138	Function unknown
PhoB	lit	b1139	Cell cycle control, cell division, chromosome partitioning
PhoB	yfjW	b2642	No COG Annotation
PhoB	yhbX	b3173	Function unknown
PhoB	yigF	b3817	Function unknown
PhoB	glnG	b3868	No COG Annotation
PhoB	glnL	b3869	Signal transduction mechanisms
PhoB	glnA	b3870	Amino acid transport and metabolism
PhoB	typA	b3871	Signal transduction mechanisms
ZraR	fhuA	b0150	Inorganic ion transport and metabolism
ZraR	fhuC	b0151	Inorganic ion transport and metabolism
ZraR	fhuD	b0152	Inorganic ion transport and metabolism
ZraR	fhuB	b0153	Inorganic ion transport and metabolism
ZraR	yecA	b1908	Function unknown
ZraR	gcvA	b2808	Transcription
ZraR	fau	b2912	Coenzyme transport and metabolism
ZraR	cspA	b3556	No COG Annotation
ZraR	mdtL	b3710	Defense mechanisms
ZraR	aslB	b3800	Function unknown
ZraR	tufB	b3980	Translation, ribosomal structure and biogenesis
ZraR	treR	b4241	Transcription

## Sheet: Cross Regulated
TCS_RR	gene_name	locus_tag	cog
BaeR	None	None	None
CpxR	lpxD	b0179	Cell wall/membrane/envelope biogenesis
CpxR	fabZ	b0180	Lipid transport and metabolism
CpxR	lpxA	b0181	Cell wall/membrane/envelope biogenesis
CpxR	sbmA	b0377	Lipid transport and metabolism
CpxR	yaiW	b0378	Function unknown
CpxR	ppiD	b0441	Posttranslational modification, protein turnover, chaperones
CpxR	hha	b0460	Function unknown
CpxR	tomB	b0461	Function unknown
CpxR	aroG	b0754	No COG Annotation
CpxR	ldtD	b0925	Function unknown
CpxR	ompF	b0929	No COG Annotation
CpxR	efeU_2	b4490_2	No COG Annotation
CpxR	csgG	b1037	Cell wall/membrane/envelope biogenesis
CpxR	csgF	b1038	Intracellular trafficking, secretion, and vesicular transport
CpxR	csgE	b1039	Intracellular trafficking, secretion, and vesicular transport
CpxR	csgD	b1040	Transcription
CpxR	csgB	b1041	Cell wall/membrane/envelope biogenesis
CpxR	csgA	b1042	Carbohydrate transport and metabolism
CpxR	csgC	b1043	Posttranslational modification, protein turnover, chaperones
CpxR	ldtC	b1113	Function unknown
CpxR	yncJ	b1436	Function unknown
CpxR	marR	b1530	No COG Annotation
CpxR	dgcZ	b1535	Signal transduction mechanisms
CpxR	mdtJ	b1600	Inorganic ion transport and metabolism
CpxR	yobB	b1843	Function unknown
CpxR	yebE	b1846	Function unknown
CpxR	cheW	b1887	Cell motility
CpxR	motB	b1889	Cell motility
CpxR	motA	b1890	Cell motility
CpxR	mdtA	b2074	Defense mechanisms
CpxR	mdtB	b2075	No COG Annotation
CpxR	mdtC	b2076	No COG Annotation
CpxR	iceT	b2077	No COG Annotation
CpxR	baeS	b2078	Signal transduction mechanisms
CpxR	baeR	b2079	Signal transduction mechanisms
CpxR	rseC	b2570	Signal transduction mechanisms
CpxR	rseB	b2571	Signal transduction mechanisms
CpxR	rseA	b2572	Signal transduction mechanisms
CpxR	rpoE	b2573	Transcription
CpxR	ung	b2580	Replication, recombination and repair
CpxR	bamE	b2617	No COG Annotation
CpxR	ygaU	b2665	Function unknown
CpxR	yqaE	b2666	Function unknown
CpxR	dsbC	b2893	Posttranslational modification, protein turnover, chaperones
CpxR	bacA	b3057	Defense mechanisms
CpxR	alx	b3088	Inorganic ion transport and metabolism
CpxR	yqjA	b3095	Function unknown
CpxR	mzrA	b3096	Function unknown
CpxR	rpoH	b3461	Transcription
CpxR	yidQ	b3688	Function unknown
CpxR	srkA	b3859	Function unknown
CpxR	dsbA	b3860	Posttranslational modification, protein turnover, chaperones
CpxR	mscM	b4159	No COG Annotation
CpxR	psd	b4160	Lipid transport and metabolism
CpxR	yjfN	b4188	Function unknown
CpxR	tsr	b4355	Cell motility
CpxR	slt	b4392	Cell wall/membrane/envelope biogenesis
KdpE	kdpF	b4513	No COG Annotation
PhoB	cra	b0080	Transcription
PhoB	phoE	b0241	No COG Annotation
PhoB	prpR	b0330	Transcription
PhoB	psiF	b0384	Function unknown
PhoB	cusS	b0570	Signal transduction mechanisms
PhoB	cusR	b0571	No COG Annotation
PhoB	cusC	b0572	Cell wall/membrane/envelope biogenesis
PhoB	cusF	b0573	Inorganic ion transport and metabolism
PhoB	cusA	b0575	Inorganic ion transport and metabolism
PhoB	ompF	b0929	No COG Annotation
PhoB	phoH	b1020	Signal transduction mechanisms
PhoB	phoQ	b1129	Signal transduction mechanisms
PhoB	feaR	b1384	Transcription
PhoB	rspR	b1540	Transcription
PhoB	asr	b1597	No COG Annotation
PhoB	mipA	b1782	Cell wall/membrane/envelope biogenesis
PhoB	eda	b1850	Carbohydrate transport and metabolism
PhoB	hiuH	b1970	Nucleotide transport and metabolism
PhoB	amn	b1982	Nucleotide transport and metabolism
PhoB	yegH	b2063	No COG Annotation
PhoB	tktB	b2465	Carbohydrate transport and metabolism
PhoB	argP	b2916	Transcription
PhoB	pitB	b2987	Inorganic ion transport and metabolism
PhoB	ugpQ	b3449	Energy production and conversion
PhoB	ugpC	b3450	No COG Annotation
PhoB	ugpE	b3451	Inorganic ion transport and metabolism
PhoB	ugpA	b3452	Inorganic ion transport and metabolism
PhoB	gadW	b3515	No COG Annotation
PhoB	gadX	b3516	Transcription
PhoB	yhjC	b3521	Transcription
PhoB	waaH	b3615	Cell wall/membrane/envelope biogenesis
PhoB	psiE	b4030	Function unknown
PhoB	phnP	b4092	Inorganic ion transport and metabolism
PhoB	phnO	b4093	Transcription
PhoB	phnM	b4095	Inorganic ion transport and metabolism
PhoB	phnL	b4096	Inorganic ion transport and metabolism
PhoB	phnK	b4097	Inorganic ion transport and metabolism
PhoB	phnJ	b4098	Inorganic ion transport and metabolism
PhoB	phnI	b4099	Inorganic ion transport and metabolism
PhoB	phnH	b4100	Inorganic ion transport and metabolism
PhoB	phnG	b4101	Inorganic ion transport and metabolism
PhoB	phnF	b4102	Transcription
PhoB	phnE_2	b4104_2	No COG Annotation
PhoB	phnE_1	b4104_1	No COG Annotation
PhoB	adiC	b4115	Amino acid transport and metabolism
ZraR	None	None	None

## Sheet: Hypothetically Functional Bind
TCS_RR	gene_name	locus_tag	cog
BaeR	None	None	None
CpxR	ompC	b2215	Cell wall/membrane/envelope biogenesis
KdpE	None	None	None
PhoB	sbcC	b0397	Replication, recombination and repair
PhoB	sbcD	b0398	Replication, recombination and repair
ZraR	None	None	None
