# Supplementary material for: Elucidation of Regulatory Modes for Five Two-Component Systems in Escherichia coli Reveals Novel Relationships
Source: mSystems. 2020 Nov 10;5(6):e00980-20. doi: 10.1128/mSystems.00980-20 (PMC7657598; doi:10.1128/mSystems.00980-20)
Supplement: DATA SET S5 [file mSystems.00980-20-sd005.xlsx]

## Sheet: All_TCS
TCS RR	Condition	Medium	Gene Name	log2 Fold Change (TCS RR KO vs. WT)	p value
BaeR	Unstimulated	LB	acrD	-0.200318	0.38615
BaeR	Stimulated	LB + 5% EtOH	acrD	-2.90803	2.03556e-39
BaeR	Unstimulated	LB	baeR	-8.82969	6.46602e-09
BaeR	Stimulated	LB + 5% EtOH	baeR	-9.42786	4.09009e-10
BaeR	Unstimulated	LB	baeS	-0.412367	0.29574
BaeR	Stimulated	LB + 5% EtOH	baeS	-4.62268	4.2166e-15
BaeR	Unstimulated	LB	iceT	-0.300082	0.470307
BaeR	Stimulated	LB + 5% EtOH	iceT	-3.35053	5.23622e-11
BaeR	Unstimulated	LB	mdtA	0.0673782	0.809319
BaeR	Stimulated	LB + 5% EtOH	mdtA	-4.00162	2.67109e-50
BaeR	Unstimulated	LB	mdtB	-0.323644	0.13897
BaeR	Stimulated	LB + 5% EtOH	mdtB	-3.8361	9.82201e-56
BaeR	Unstimulated	LB	mdtC	-0.436128	0.0576368
BaeR	Stimulated	LB + 5% EtOH	mdtC	-3.58155	1.6169e-44
BaeR	Unstimulated	LB	spy	0.103234	0.605649
BaeR	Stimulated	LB + 5% EtOH	spy	-5.75577	0
CpxR	Unstimulated	LB	acrD	-0.327166	0.119476
CpxR	Stimulated	LB + 5% EtOH	acrD	-1.87366	8.1867e-29
CpxR	Unstimulated	LB	aroG	0.714153	1.30584e-17
CpxR	Stimulated	LB + 5% EtOH	aroG	0.744108	4.42556e-26
CpxR	Unstimulated	LB	bacA	0.137621	0.55154
CpxR	Stimulated	LB + 5% EtOH	bacA	0.105397	0.675522
CpxR	Unstimulated	LB	baeR	0.31854	0.141798
CpxR	Stimulated	LB + 5% EtOH	baeR	0.219823	0.227668
CpxR	Unstimulated	LB	baeS	-0.0694885	0.873793
CpxR	Stimulated	LB + 5% EtOH	baeS	-0.425498	0.0828009
CpxR	Unstimulated	LB	bamE	-0.0560261	0.72167
CpxR	Stimulated	LB + 5% EtOH	bamE	0.296436	0.0130426
CpxR	Unstimulated	LB	cheA	-3.70251	4.53635e-203
CpxR	Stimulated	LB + 5% EtOH	cheA	-1.65403	2.48524e-13
CpxR	Unstimulated	LB	cheW	-3.40569	5.95137e-56
CpxR	Stimulated	LB + 5% EtOH	cheW	-1.37795	0.000266729
CpxR	Unstimulated	LB	cpxA	-2.20394	5.2902e-94
CpxR	Stimulated	LB + 5% EtOH	cpxA	-3.93434	4.95344e-77
CpxR	Unstimulated	LB	cpxP	-5.97973	1.09418e-36
CpxR	Stimulated	LB + 5% EtOH	cpxP	-10.4491	2.3884e-12
CpxR	Unstimulated	LB	cpxR	-12.546	3.53281e-17
CpxR	Stimulated	LB + 5% EtOH	cpxR	-11.3542	2.65462e-14
CpxR	Unstimulated	LB	csgA	0.227607	0.623978
CpxR	Stimulated	LB + 5% EtOH	csgA	1.07805	0.0433604
CpxR	Unstimulated	LB	csgB	0.317102	0.848704
CpxR	Stimulated	LB + 5% EtOH	csgB	1.29682	0.501822
CpxR	Unstimulated	LB	csgC	-2.21545	0.337004
CpxR	Stimulated	LB + 5% EtOH	csgC	-0.726857	0.837583
CpxR	Unstimulated	LB	csgD	-0.0241694	0.960511
CpxR	Stimulated	LB + 5% EtOH	csgD	-0.804797	0.328991
CpxR	Unstimulated	LB	csgE	-0.547665	0.707386
CpxR	Stimulated	LB + 5% EtOH	csgE	1.71123	0.470477
CpxR	Unstimulated	LB	csgF	1.34565	0.553293
CpxR	Stimulated	LB + 5% EtOH	csgF	2.15142	0.429826
CpxR	Unstimulated	LB	csgG	0.321718	0.446081
CpxR	Stimulated	LB + 5% EtOH	csgG	0.715859	0.126623
CpxR	Unstimulated	LB	degP	-2.16023	2.05153e-194
CpxR	Stimulated	LB + 5% EtOH	degP	-2.52031	4.44768e-198
CpxR	Unstimulated	LB	dgcZ	-0.314503	0.233061
CpxR	Stimulated	LB + 5% EtOH	dgcZ	-0.0461407	0.911658
CpxR	Unstimulated	LB	dsbA	-1.9579	2.46042e-138
CpxR	Stimulated	LB + 5% EtOH	dsbA	-1.08455	7.04168e-22
CpxR	Unstimulated	LB	dsbC	-0.172122	0.214429
CpxR	Stimulated	LB + 5% EtOH	dsbC	0.153646	0.216428
CpxR	Unstimulated	LB	efeU_2	-0.2362	0.857413
CpxR	Stimulated	LB + 5% EtOH	efeU_2	1.1252	0.449013
CpxR	Unstimulated	LB	fabZ	-0.12413	0.30827
CpxR	Stimulated	LB + 5% EtOH	fabZ	-0.167497	0.236026
CpxR	Unstimulated	LB	ftnB	1.08958	6.58297e-22
CpxR	Stimulated	LB + 5% EtOH	ftnB	1.8598	1.59012e-95
CpxR	Unstimulated	LB	hha	-0.0230492	0.962285
CpxR	Stimulated	LB + 5% EtOH	hha	-0.195409	0.621453
CpxR	Unstimulated	LB	iceT	-0.226982	0.586264
CpxR	Stimulated	LB + 5% EtOH	iceT	-0.192153	0.540967
CpxR	Unstimulated	LB	ldtC	-0.54821	0.205705
CpxR	Stimulated	LB + 5% EtOH	ldtC	0.162714	0.846364
CpxR	Unstimulated	LB	ldtD	1.60186	8.29806e-134
CpxR	Stimulated	LB + 5% EtOH	ldtD	1.12452	1.09023e-66
CpxR	Unstimulated	LB	lpxA	-0.192868	0.055775
CpxR	Stimulated	LB + 5% EtOH	lpxA	-0.280909	0.0121159
CpxR	Unstimulated	LB	lpxD	-0.171384	0.030596
CpxR	Stimulated	LB + 5% EtOH	lpxD	0.171495	0.0730567
CpxR	Unstimulated	LB	marA	-1.69223	7.36506e-09
CpxR	Stimulated	LB + 5% EtOH	marA	-1.60611	5.29627e-14
CpxR	Unstimulated	LB	marB	-0.518751	0.618119
CpxR	Stimulated	LB + 5% EtOH	marB	-2.42327	4.83541e-05
CpxR	Unstimulated	LB	marR	-1.33613	2.48061e-05
CpxR	Stimulated	LB + 5% EtOH	marR	-0.325357	0.265322
CpxR	Unstimulated	LB	mdtA	0.517381	0.00724499
CpxR	Stimulated	LB + 5% EtOH	mdtA	-0.0366115	0.802154
CpxR	Unstimulated	LB	mdtB	-0.210653	0.346159
CpxR	Stimulated	LB + 5% EtOH	mdtB	0.0888607	0.593867
CpxR	Unstimulated	LB	mdtC	-0.170369	0.490278
CpxR	Stimulated	LB + 5% EtOH	mdtC	-0.370879	0.00714808
CpxR	Unstimulated	LB	motA	-2.76747	2.27535e-57
CpxR	Stimulated	LB + 5% EtOH	motA	-0.499686	0.390892
CpxR	Unstimulated	LB	motB	-3.01811	2.22792e-48
CpxR	Stimulated	LB + 5% EtOH	motB	-1.42655	0.01551
CpxR	Unstimulated	LB	mscM	-0.974608	2.51832e-17
CpxR	Stimulated	LB + 5% EtOH	mscM	-0.706347	1.67398e-05
CpxR	Unstimulated	LB	mzrA	0.684311	0.0508067
CpxR	Stimulated	LB + 5% EtOH	mzrA	0.401747	0.301663
CpxR	Unstimulated	LB	ompC	-0.0711223	0.248603
CpxR	Stimulated	LB + 5% EtOH	ompC	0.248897	2.6034e-06
CpxR	Unstimulated	LB	ompF	-1.61769	1.15099e-174
CpxR	Stimulated	LB + 5% EtOH	ompF	1.24989	1.60229e-81
CpxR	Unstimulated	LB	ppiA	-1.26851	3.34059e-24
CpxR	Stimulated	LB + 5% EtOH	ppiA	-1.54603	5.39548e-29
CpxR	Unstimulated	LB	ppiD	-0.0653175	0.437842
CpxR	Stimulated	LB + 5% EtOH	ppiD	0.0878167	0.408331
CpxR	Unstimulated	LB	psd	-0.137258	0.226056
CpxR	Stimulated	LB + 5% EtOH	psd	-0.676718	5.94013e-08
CpxR	Unstimulated	LB	rpoE	-0.235662	0.00484102
CpxR	Stimulated	LB + 5% EtOH	rpoE	-0.217363	0.0213504
CpxR	Unstimulated	LB	rpoH	-0.543151	3.12129e-13
CpxR	Stimulated	LB + 5% EtOH	rpoH	-0.798254	3.29995e-30
CpxR	Unstimulated	LB	rseA	-0.0907213	0.360283
CpxR	Stimulated	LB + 5% EtOH	rseA	0.418209	4.94385e-07
CpxR	Unstimulated	LB	rseB	-0.161856	0.09841
CpxR	Stimulated	LB + 5% EtOH	rseB	0.503658	8.84358e-08
CpxR	Unstimulated	LB	rseC	-0.393966	0.0696863
CpxR	Stimulated	LB + 5% EtOH	rseC	0.462193	0.0295534
CpxR	Unstimulated	LB	sbmA	0.136509	0.604267
CpxR	Stimulated	LB + 5% EtOH	sbmA	-0.335532	0.204528
CpxR	Unstimulated	LB	skp	-0.110634	0.207091
CpxR	Stimulated	LB + 5% EtOH	skp	2.15175	1.27105e-147
CpxR	Unstimulated	LB	slt	-0.0802467	0.557039
CpxR	Stimulated	LB + 5% EtOH	slt	-0.467011	6.37967e-06
CpxR	Unstimulated	LB	spy	0.0975068	0.619791
CpxR	Stimulated	LB + 5% EtOH	spy	-3.03575	0
CpxR	Unstimulated	LB	srkA	-0.973601	5.09349e-18
CpxR	Stimulated	LB + 5% EtOH	srkA	-0.0710227	0.751247
CpxR	Unstimulated	LB	tomB	-0.350014	0.107983
CpxR	Stimulated	LB + 5% EtOH	tomB	-0.457321	0.00620749
CpxR	Unstimulated	LB	tsr	-2.07477	8.89708e-36
CpxR	Stimulated	LB + 5% EtOH	tsr	-0.928133	4.96869e-06
CpxR	Unstimulated	LB	ung	-0.0141601	0.932916
CpxR	Stimulated	LB + 5% EtOH	ung	0.387716	0.000448527
CpxR	Unstimulated	LB	yaiW	-0.231621	0.2244
CpxR	Stimulated	LB + 5% EtOH	yaiW	-0.22964	0.195976
CpxR	Unstimulated	LB	yccA	-4.14689	9.61029e-268
CpxR	Stimulated	LB + 5% EtOH	yccA	-2.99387	1.48027e-206
CpxR	Unstimulated	LB	yebE	-0.0524028	0.844898
CpxR	Stimulated	LB + 5% EtOH	yebE	-0.654025	0.000186309
CpxR	Unstimulated	LB	ygaU	0.350141	0.000329535
CpxR	Stimulated	LB + 5% EtOH	ygaU	0.122227	0.403338
CpxR	Unstimulated	LB	yidQ	1.31906	8.4228e-17
CpxR	Stimulated	LB + 5% EtOH	yidQ	0.2486	0.197111
CpxR	Unstimulated	LB	yqaE	2.20221	0.031006
CpxR	Stimulated	LB + 5% EtOH	yqaE	-0.0329512	0.990608
CpxR	Unstimulated	LB	yqjA	0.26393	0.207091
CpxR	Stimulated	LB + 5% EtOH	yqjA	0.491351	0.016745
KdpE	Unstimulated	TMA + 115 mM KCl	kdpA	-1.45039	0.162762
KdpE	Stimulated	TMA + 0.1 mM KCl	kdpA	-12.1303	0
KdpE	Unstimulated	TMA + 115 mM KCl	kdpB	-0.0425995	0.971354
KdpE	Stimulated	TMA + 0.1 mM KCl	kdpB	-10.2905	0
KdpE	Unstimulated	TMA + 115 mM KCl	kdpC	-0.295126	0.689094
KdpE	Stimulated	TMA + 0.1 mM KCl	kdpC	-8.44067	0
KdpE	Unstimulated	TMA + 115 mM KCl	kdpF	0	NA
KdpE	Stimulated	TMA + 0.1 mM KCl	kdpF	-3.21935	NA
PhoB	Unstimulated	M9	adiC	0.439673	0.476633
PhoB	Stimulated	M9-P	adiC	0.198903	0.571741
PhoB	Unstimulated	M9	amn	-0.475745	1.4434e-05
PhoB	Stimulated	M9-P	amn	-0.153146	0.0533759
PhoB	Unstimulated	M9	argP	0.405986	0.0174693
PhoB	Stimulated	M9-P	argP	-0.355172	0.00442188
PhoB	Unstimulated	M9	asr	-1.76806	0.00658741
PhoB	Stimulated	M9-P	asr	0.759129	5.46453e-07
PhoB	Unstimulated	M9	cra	0.51089	0.000600442
PhoB	Stimulated	M9-P	cra	-0.421709	9.96462e-07
PhoB	Unstimulated	M9	cusA	0.513722	0.000426674
PhoB	Stimulated	M9-P	cusA	-1.11296	5.56032e-31
PhoB	Unstimulated	M9	cusB	0.666476	1.20182e-09
PhoB	Stimulated	M9-P	cusB	-1.57907	1.31295e-85
PhoB	Unstimulated	M9	cusC	0.754719	2.36442e-05
PhoB	Stimulated	M9-P	cusC	-0.819843	1.97283e-32
PhoB	Unstimulated	M9	cusF	-0.0231008	0.932823
PhoB	Stimulated	M9-P	cusF	-1.02971	1.27292e-16
PhoB	Unstimulated	M9	cusR	0.84731	2.488e-05
PhoB	Stimulated	M9-P	cusR	-0.298101	0.00384925
PhoB	Unstimulated	M9	cusS	0.866719	6.42875e-07
PhoB	Stimulated	M9-P	cusS	-1.19251	2.0537e-11
PhoB	Unstimulated	M9	eda	0.614716	3.87865e-07
PhoB	Stimulated	M9-P	eda	0.0661862	0.541384
PhoB	Unstimulated	M9	feaR	-0.965931	0.10043
PhoB	Stimulated	M9-P	feaR	0.299659	0.573092
PhoB	Unstimulated	M9	gadW	0.553334	0.00156084
PhoB	Stimulated	M9-P	gadW	0.888695	0.000777574
PhoB	Unstimulated	M9	gadX	0.521328	0.00537221
PhoB	Stimulated	M9-P	gadX	0.938687	2.90117e-05
PhoB	Unstimulated	M9	hiuH	0.575388	0.0185621
PhoB	Stimulated	M9-P	hiuH	0.686864	1.18463e-07
PhoB	Unstimulated	M9	mipA	-0.621145	6.54668e-08
PhoB	Stimulated	M9-P	mipA	-0.134776	0.221949
PhoB	Unstimulated	M9	ompF	-0.591769	7.76039e-10
PhoB	Stimulated	M9-P	ompF	-0.727451	4.65004e-51
PhoB	Unstimulated	M9	phnC	0.919981	0.773666
PhoB	Stimulated	M9-P	phnC	-3.19912	0.000239505
PhoB	Unstimulated	M9	phnD	-1.14166	0.341842
PhoB	Stimulated	M9-P	phnD	-2.05465	0.0522985
PhoB	Unstimulated	M9	phnE_1	-1.48186	NA
PhoB	Stimulated	M9-P	phnE_1	1.81122	NA
PhoB	Unstimulated	M9	phnF	-3.17248	NA
PhoB	Stimulated	M9-P	phnF	-0.651881	NA
PhoB	Unstimulated	M9	phnG	-3.03316	NA
PhoB	Stimulated	M9-P	phnG	-1.10517	NA
PhoB	Unstimulated	M9	phnH	3.63842	NA
PhoB	Stimulated	M9-P	phnH	-0.652545	NA
PhoB	Unstimulated	M9	phnI	0.319775	NA
PhoB	Stimulated	M9-P	phnI	0.366478	0.920422
PhoB	Unstimulated	M9	phnJ	0.695722	NA
PhoB	Stimulated	M9-P	phnJ	-0.848438	0.646709
PhoB	Unstimulated	M9	phnK	0.584147	NA
PhoB	Stimulated	M9-P	phnK	-0.21004	0.934836
PhoB	Unstimulated	M9	phnL	-0.0560984	NA
PhoB	Stimulated	M9-P	phnL	-2.79097	0.176807
PhoB	Unstimulated	M9	phnM	-0.280347	NA
PhoB	Stimulated	M9-P	phnM	-2.94745	0.167767
PhoB	Unstimulated	M9	phnN	-2.4644	0.0202112
PhoB	Stimulated	M9-P	phnN	1.73333	0.0476039
PhoB	Unstimulated	M9	phnO	-0.2299	0.770738
PhoB	Stimulated	M9-P	phnO	0.391233	0.420587
PhoB	Unstimulated	M9	phnP	0.324996	0.588978
PhoB	Stimulated	M9-P	phnP	-0.229523	0.626475
PhoB	Unstimulated	M9	phoA	0.2499	0.181245
PhoB	Stimulated	M9-P	phoA	-2.9334	9.81235e-174
PhoB	Unstimulated	M9	phoB	-9.94945	1.45413e-10
PhoB	Stimulated	M9-P	phoB	-15.6066	8.46957e-26
PhoB	Unstimulated	M9	phoE	-0.473191	0.277164
PhoB	Stimulated	M9-P	phoE	-1.43934	3.93082e-07
PhoB	Unstimulated	M9	phoH	-0.554513	0.00721661
PhoB	Stimulated	M9-P	phoH	-1.28749	1.21035e-21
PhoB	Unstimulated	M9	phoQ	0.248305	0.151525
PhoB	Stimulated	M9-P	phoQ	0.306366	0.00588773
PhoB	Unstimulated	M9	phoR	-1.52214	1.42217e-12
PhoB	Stimulated	M9-P	phoR	-3.16446	1.40667e-151
PhoB	Unstimulated	M9	phoU	-1.3626	5.08051e-15
PhoB	Stimulated	M9-P	phoU	-1.72283	1.87446e-35
PhoB	Unstimulated	M9	pitB	0.0827722	0.945288
PhoB	Stimulated	M9-P	pitB	-0.0555177	0.947288
PhoB	Unstimulated	M9	prpR	-1.32248	0.0340385
PhoB	Stimulated	M9-P	prpR	0.866126	0.128024
PhoB	Unstimulated	M9	psiE	-0.15953	0.664092
PhoB	Stimulated	M9-P	psiE	0.536524	0.0113216
PhoB	Unstimulated	M9	psiF	-1.03277	0.00314167
PhoB	Stimulated	M9-P	psiF	0.169768	0.67675
PhoB	Unstimulated	M9	pstA	-2.02594	1.84078e-18
PhoB	Stimulated	M9-P	pstA	-3.95999	2.81923e-69
PhoB	Unstimulated	M9	pstB	-2.24455	4.7688e-42
PhoB	Stimulated	M9-P	pstB	-2.74283	2.65413e-97
PhoB	Unstimulated	M9	pstC	-1.74643	8.1611e-17
PhoB	Stimulated	M9-P	pstC	-4.85485	2.35561e-156
PhoB	Unstimulated	M9	pstS	-2.33202	6.52533e-54
PhoB	Stimulated	M9-P	pstS	-7.77136	0
PhoB	Unstimulated	M9	rspR	0.618233	0.00140514
PhoB	Stimulated	M9-P	rspR	-0.0216613	0.914667
PhoB	Unstimulated	M9	sbcC	-0.399362	0.0339113
PhoB	Stimulated	M9-P	sbcC	0.02146	0.921669
PhoB	Unstimulated	M9	sbcD	-0.335302	0.254297
PhoB	Stimulated	M9-P	sbcD	-0.286141	0.210891
PhoB	Unstimulated	M9	tktB	0.40262	0.00179091
PhoB	Stimulated	M9-P	tktB	-0.576222	8.20407e-13
PhoB	Unstimulated	M9	ugpA	-0.43189	0.695698
PhoB	Stimulated	M9-P	ugpA	-0.210721	0.836033
PhoB	Unstimulated	M9	ugpB	-1.56603	1.25773e-11
PhoB	Stimulated	M9-P	ugpB	-1.73401	1.00171e-16
PhoB	Unstimulated	M9	ugpC	-0.724519	0.000670795
PhoB	Stimulated	M9-P	ugpC	0.665142	0.000164688
PhoB	Unstimulated	M9	ugpE	-0.544017	0.538658
PhoB	Stimulated	M9-P	ugpE	-0.985207	0.285787
PhoB	Unstimulated	M9	ugpQ	-0.478127	0.0103515
PhoB	Stimulated	M9-P	ugpQ	0.352042	0.00625026
PhoB	Unstimulated	M9	waaH	-0.459173	0.473864
PhoB	Stimulated	M9-P	waaH	0.616967	2.47341e-05
PhoB	Unstimulated	M9	yegH	0.700554	3.38048e-06
PhoB	Stimulated	M9-P	yegH	0.0271969	0.866659
PhoB	Unstimulated	M9	yhjC	-0.706247	0.0377514
PhoB	Stimulated	M9-P	yhjC	0.749675	0.101496
ZraR	Unstimulated	LB	zraP	-5.56485	4.89263e-40
ZraR	Stimulated	LB + ZnCl2	zraP	-12.7364	1.50989e-132
ZraR	Unstimulated	LB	zraR	-10.6668	5.37744e-13
ZraR	Stimulated	LB + ZnCl2	zraR	-13.3289	5.43607e-19
ZraR	Unstimulated	LB	zraS	-0.0211153	0.944807
ZraR	Stimulated	LB + ZnCl2	zraS	-3.17919	4.00437e-139

## Sheet: BaeR
TCS RR	Condition	Medium	Gene Name	log2 Fold Change (TCS RR KO vs. WT)	p value
BaeR	Unstimulated	LB	acrD	-0.200318	0.38615
BaeR	Stimulated	LB + 5% EtOH	acrD	-2.90803	2.03556e-39
BaeR	Unstimulated	LB	baeR	-8.82969	6.46602e-09
BaeR	Stimulated	LB + 5% EtOH	baeR	-9.42786	4.09009e-10
BaeR	Unstimulated	LB	baeS	-0.412367	0.29574
BaeR	Stimulated	LB + 5% EtOH	baeS	-4.62268	4.2166e-15
BaeR	Unstimulated	LB	iceT	-0.300082	0.470307
BaeR	Stimulated	LB + 5% EtOH	iceT	-3.35053	5.23622e-11
BaeR	Unstimulated	LB	mdtA	0.0673782	0.809319
BaeR	Stimulated	LB + 5% EtOH	mdtA	-4.00162	2.67109e-50
BaeR	Unstimulated	LB	mdtB	-0.323644	0.13897
BaeR	Stimulated	LB + 5% EtOH	mdtB	-3.8361	9.82201e-56
BaeR	Unstimulated	LB	mdtC	-0.436128	0.0576368
BaeR	Stimulated	LB + 5% EtOH	mdtC	-3.58155	1.6169e-44
BaeR	Unstimulated	LB	spy	0.103234	0.605649
BaeR	Stimulated	LB + 5% EtOH	spy	-5.75577	0

## Sheet: CpxAR
TCS RR	Condition	Medium	Gene Name	log2 Fold Change (TCS RR KO vs. WT)	p value
CpxR	Unstimulated	LB	acrD	-0.327166	0.119476
CpxR	Stimulated	LB + 5% EtOH	acrD	-1.87366	8.1867e-29
CpxR	Unstimulated	LB	aroG	0.714153	1.30584e-17
CpxR	Stimulated	LB + 5% EtOH	aroG	0.744108	4.42556e-26
CpxR	Unstimulated	LB	bacA	0.137621	0.55154
CpxR	Stimulated	LB + 5% EtOH	bacA	0.105397	0.675522
CpxR	Unstimulated	LB	baeR	0.31854	0.141798
CpxR	Stimulated	LB + 5% EtOH	baeR	0.219823	0.227668
CpxR	Unstimulated	LB	baeS	-0.0694885	0.873793
CpxR	Stimulated	LB + 5% EtOH	baeS	-0.425498	0.0828009
CpxR	Unstimulated	LB	bamE	-0.0560261	0.72167
CpxR	Stimulated	LB + 5% EtOH	bamE	0.296436	0.0130426
CpxR	Unstimulated	LB	cheA	-3.70251	4.53635e-203
CpxR	Stimulated	LB + 5% EtOH	cheA	-1.65403	2.48524e-13
CpxR	Unstimulated	LB	cheW	-3.40569	5.95137e-56
CpxR	Stimulated	LB + 5% EtOH	cheW	-1.37795	0.000266729
CpxR	Unstimulated	LB	cpxA	-2.20394	5.2902e-94
CpxR	Stimulated	LB + 5% EtOH	cpxA	-3.93434	4.95344e-77
CpxR	Unstimulated	LB	cpxP	-5.97973	1.09418e-36
CpxR	Stimulated	LB + 5% EtOH	cpxP	-10.4491	2.3884e-12
CpxR	Unstimulated	LB	cpxR	-12.546	3.53281e-17
CpxR	Stimulated	LB + 5% EtOH	cpxR	-11.3542	2.65462e-14
CpxR	Unstimulated	LB	csgA	0.227607	0.623978
CpxR	Stimulated	LB + 5% EtOH	csgA	1.07805	0.0433604
CpxR	Unstimulated	LB	csgB	0.317102	0.848704
CpxR	Stimulated	LB + 5% EtOH	csgB	1.29682	0.501822
CpxR	Unstimulated	LB	csgC	-2.21545	0.337004
CpxR	Stimulated	LB + 5% EtOH	csgC	-0.726857	0.837583
CpxR	Unstimulated	LB	csgD	-0.0241694	0.960511
CpxR	Stimulated	LB + 5% EtOH	csgD	-0.804797	0.328991
CpxR	Unstimulated	LB	csgE	-0.547665	0.707386
CpxR	Stimulated	LB + 5% EtOH	csgE	1.71123	0.470477
CpxR	Unstimulated	LB	csgF	1.34565	0.553293
CpxR	Stimulated	LB + 5% EtOH	csgF	2.15142	0.429826
CpxR	Unstimulated	LB	csgG	0.321718	0.446081
CpxR	Stimulated	LB + 5% EtOH	csgG	0.715859	0.126623
CpxR	Unstimulated	LB	degP	-2.16023	2.05153e-194
CpxR	Stimulated	LB + 5% EtOH	degP	-2.52031	4.44768e-198
CpxR	Unstimulated	LB	dgcZ	-0.314503	0.233061
CpxR	Stimulated	LB + 5% EtOH	dgcZ	-0.0461407	0.911658
CpxR	Unstimulated	LB	dsbA	-1.9579	2.46042e-138
CpxR	Stimulated	LB + 5% EtOH	dsbA	-1.08455	7.04168e-22
CpxR	Unstimulated	LB	dsbC	-0.172122	0.214429
CpxR	Stimulated	LB + 5% EtOH	dsbC	0.153646	0.216428
CpxR	Unstimulated	LB	efeU_2	-0.2362	0.857413
CpxR	Stimulated	LB + 5% EtOH	efeU_2	1.1252	0.449013
CpxR	Unstimulated	LB	fabZ	-0.12413	0.30827
CpxR	Stimulated	LB + 5% EtOH	fabZ	-0.167497	0.236026
CpxR	Unstimulated	LB	ftnB	1.08958	6.58297e-22
CpxR	Stimulated	LB + 5% EtOH	ftnB	1.8598	1.59012e-95
CpxR	Unstimulated	LB	hha	-0.0230492	0.962285
CpxR	Stimulated	LB + 5% EtOH	hha	-0.195409	0.621453
CpxR	Unstimulated	LB	iceT	-0.226982	0.586264
CpxR	Stimulated	LB + 5% EtOH	iceT	-0.192153	0.540967
CpxR	Unstimulated	LB	ldtC	-0.54821	0.205705
CpxR	Stimulated	LB + 5% EtOH	ldtC	0.162714	0.846364
CpxR	Unstimulated	LB	ldtD	1.60186	8.29806e-134
CpxR	Stimulated	LB + 5% EtOH	ldtD	1.12452	1.09023e-66
CpxR	Unstimulated	LB	lpxA	-0.192868	0.055775
CpxR	Stimulated	LB + 5% EtOH	lpxA	-0.280909	0.0121159
CpxR	Unstimulated	LB	lpxD	-0.171384	0.030596
CpxR	Stimulated	LB + 5% EtOH	lpxD	0.171495	0.0730567
CpxR	Unstimulated	LB	marA	-1.69223	7.36506e-09
CpxR	Stimulated	LB + 5% EtOH	marA	-1.60611	5.29627e-14
CpxR	Unstimulated	LB	marB	-0.518751	0.618119
CpxR	Stimulated	LB + 5% EtOH	marB	-2.42327	4.83541e-05
CpxR	Unstimulated	LB	marR	-1.33613	2.48061e-05
CpxR	Stimulated	LB + 5% EtOH	marR	-0.325357	0.265322
CpxR	Unstimulated	LB	mdtA	0.517381	0.00724499
CpxR	Stimulated	LB + 5% EtOH	mdtA	-0.0366115	0.802154
CpxR	Unstimulated	LB	mdtB	-0.210653	0.346159
CpxR	Stimulated	LB + 5% EtOH	mdtB	0.0888607	0.593867
CpxR	Unstimulated	LB	mdtC	-0.170369	0.490278
CpxR	Stimulated	LB + 5% EtOH	mdtC	-0.370879	0.00714808
CpxR	Unstimulated	LB	motA	-2.76747	2.27535e-57
CpxR	Stimulated	LB + 5% EtOH	motA	-0.499686	0.390892
CpxR	Unstimulated	LB	motB	-3.01811	2.22792e-48
CpxR	Stimulated	LB + 5% EtOH	motB	-1.42655	0.01551
CpxR	Unstimulated	LB	mscM	-0.974608	2.51832e-17
CpxR	Stimulated	LB + 5% EtOH	mscM	-0.706347	1.67398e-05
CpxR	Unstimulated	LB	mzrA	0.684311	0.0508067
CpxR	Stimulated	LB + 5% EtOH	mzrA	0.401747	0.301663
CpxR	Unstimulated	LB	ompC	-0.0711223	0.248603
CpxR	Stimulated	LB + 5% EtOH	ompC	0.248897	2.6034e-06
CpxR	Unstimulated	LB	ompF	-1.61769	1.15099e-174
CpxR	Stimulated	LB + 5% EtOH	ompF	1.24989	1.60229e-81
CpxR	Unstimulated	LB	ppiA	-1.26851	3.34059e-24
CpxR	Stimulated	LB + 5% EtOH	ppiA	-1.54603	5.39548e-29
CpxR	Unstimulated	LB	ppiD	-0.0653175	0.437842
CpxR	Stimulated	LB + 5% EtOH	ppiD	0.0878167	0.408331
CpxR	Unstimulated	LB	psd	-0.137258	0.226056
CpxR	Stimulated	LB + 5% EtOH	psd	-0.676718	5.94013e-08
CpxR	Unstimulated	LB	rpoE	-0.235662	0.00484102
CpxR	Stimulated	LB + 5% EtOH	rpoE	-0.217363	0.0213504
CpxR	Unstimulated	LB	rpoH	-0.543151	3.12129e-13
CpxR	Stimulated	LB + 5% EtOH	rpoH	-0.798254	3.29995e-30
CpxR	Unstimulated	LB	rseA	-0.0907213	0.360283
CpxR	Stimulated	LB + 5% EtOH	rseA	0.418209	4.94385e-07
CpxR	Unstimulated	LB	rseB	-0.161856	0.09841
CpxR	Stimulated	LB + 5% EtOH	rseB	0.503658	8.84358e-08
CpxR	Unstimulated	LB	rseC	-0.393966	0.0696863
CpxR	Stimulated	LB + 5% EtOH	rseC	0.462193	0.0295534
CpxR	Unstimulated	LB	sbmA	0.136509	0.604267
CpxR	Stimulated	LB + 5% EtOH	sbmA	-0.335532	0.204528
CpxR	Unstimulated	LB	skp	-0.110634	0.207091
CpxR	Stimulated	LB + 5% EtOH	skp	2.15175	1.27105e-147
CpxR	Unstimulated	LB	slt	-0.0802467	0.557039
CpxR	Stimulated	LB + 5% EtOH	slt	-0.467011	6.37967e-06
CpxR	Unstimulated	LB	spy	0.0975068	0.619791
CpxR	Stimulated	LB + 5% EtOH	spy	-3.03575	0
CpxR	Unstimulated	LB	srkA	-0.973601	5.09349e-18
CpxR	Stimulated	LB + 5% EtOH	srkA	-0.0710227	0.751247
CpxR	Unstimulated	LB	tomB	-0.350014	0.107983
CpxR	Stimulated	LB + 5% EtOH	tomB	-0.457321	0.00620749
CpxR	Unstimulated	LB	tsr	-2.07477	8.89708e-36
CpxR	Stimulated	LB + 5% EtOH	tsr	-0.928133	4.96869e-06
CpxR	Unstimulated	LB	ung	-0.0141601	0.932916
CpxR	Stimulated	LB + 5% EtOH	ung	0.387716	0.000448527
CpxR	Unstimulated	LB	yaiW	-0.231621	0.2244
CpxR	Stimulated	LB + 5% EtOH	yaiW	-0.22964	0.195976
CpxR	Unstimulated	LB	yccA	-4.14689	9.61029e-268
CpxR	Stimulated	LB + 5% EtOH	yccA	-2.99387	1.48027e-206
CpxR	Unstimulated	LB	yebE	-0.0524028	0.844898
CpxR	Stimulated	LB + 5% EtOH	yebE	-0.654025	0.000186309
CpxR	Unstimulated	LB	ygaU	0.350141	0.000329535
CpxR	Stimulated	LB + 5% EtOH	ygaU	0.122227	0.403338
CpxR	Unstimulated	LB	yidQ	1.31906	8.4228e-17
CpxR	Stimulated	LB + 5% EtOH	yidQ	0.2486	0.197111
CpxR	Unstimulated	LB	yqaE	2.20221	0.031006
CpxR	Stimulated	LB + 5% EtOH	yqaE	-0.0329512	0.990608
CpxR	Unstimulated	LB	yqjA	0.26393	0.207091
CpxR	Stimulated	LB + 5% EtOH	yqjA	0.491351	0.016745

## Sheet: KdpDE
TCS RR	Condition	Medium	Gene Name	log2 Fold Change (TCS RR KO vs. WT)	p value
KdpE	Unstimulated	TMA + 115 mM KCl	kdpA	-1.45039	0.162762
KdpE	Stimulated	TMA + 0.1 mM KCl	kdpA	-12.1303	0
KdpE	Unstimulated	TMA + 115 mM KCl	kdpB	-0.0425995	0.971354
KdpE	Stimulated	TMA + 0.1 mM KCl	kdpB	-10.2905	0
KdpE	Unstimulated	TMA + 115 mM KCl	kdpC	-0.295126	0.689094
KdpE	Stimulated	TMA + 0.1 mM KCl	kdpC	-8.44067	0
KdpE	Unstimulated	TMA + 115 mM KCl	kdpF	0	NA
KdpE	Stimulated	TMA + 0.1 mM KCl	kdpF	-3.21935	NA

## Sheet: PhoRB
TCS RR	Condition	Medium	Gene Name	log2 Fold Change (TCS RR KO vs. WT)	p value
PhoB	Unstimulated	M9	adiC	0.439673	0.476633
PhoB	Stimulated	M9-P	adiC	0.198903	0.571741
PhoB	Unstimulated	M9	amn	-0.475745	1.4434e-05
PhoB	Stimulated	M9-P	amn	-0.153146	0.0533759
PhoB	Unstimulated	M9	argP	0.405986	0.0174693
PhoB	Stimulated	M9-P	argP	-0.355172	0.00442188
PhoB	Unstimulated	M9	asr	-1.76806	0.00658741
PhoB	Stimulated	M9-P	asr	0.759129	5.46453e-07
PhoB	Unstimulated	M9	cra	0.51089	0.000600442
PhoB	Stimulated	M9-P	cra	-0.421709	9.96462e-07
PhoB	Unstimulated	M9	cusA	0.513722	0.000426674
PhoB	Stimulated	M9-P	cusA	-1.11296	5.56032e-31
PhoB	Unstimulated	M9	cusB	0.666476	1.20182e-09
PhoB	Stimulated	M9-P	cusB	-1.57907	1.31295e-85
PhoB	Unstimulated	M9	cusC	0.754719	2.36442e-05
PhoB	Stimulated	M9-P	cusC	-0.819843	1.97283e-32
PhoB	Unstimulated	M9	cusF	-0.0231008	0.932823
PhoB	Stimulated	M9-P	cusF	-1.02971	1.27292e-16
PhoB	Unstimulated	M9	cusR	0.84731	2.488e-05
PhoB	Stimulated	M9-P	cusR	-0.298101	0.00384925
PhoB	Unstimulated	M9	cusS	0.866719	6.42875e-07
PhoB	Stimulated	M9-P	cusS	-1.19251	2.0537e-11
PhoB	Unstimulated	M9	eda	0.614716	3.87865e-07
PhoB	Stimulated	M9-P	eda	0.0661862	0.541384
PhoB	Unstimulated	M9	feaR	-0.965931	0.10043
PhoB	Stimulated	M9-P	feaR	0.299659	0.573092
PhoB	Unstimulated	M9	gadW	0.553334	0.00156084
PhoB	Stimulated	M9-P	gadW	0.888695	0.000777574
PhoB	Unstimulated	M9	gadX	0.521328	0.00537221
PhoB	Stimulated	M9-P	gadX	0.938687	2.90117e-05
PhoB	Unstimulated	M9	hiuH	0.575388	0.0185621
PhoB	Stimulated	M9-P	hiuH	0.686864	1.18463e-07
PhoB	Unstimulated	M9	mipA	-0.621145	6.54668e-08
PhoB	Stimulated	M9-P	mipA	-0.134776	0.221949
PhoB	Unstimulated	M9	ompF	-0.591769	7.76039e-10
PhoB	Stimulated	M9-P	ompF	-0.727451	4.65004e-51
PhoB	Unstimulated	M9	phnC	0.919981	0.773666
PhoB	Stimulated	M9-P	phnC	-3.19912	0.000239505
PhoB	Unstimulated	M9	phnD	-1.14166	0.341842
PhoB	Stimulated	M9-P	phnD	-2.05465	0.0522985
PhoB	Unstimulated	M9	phnE_1	-1.48186	NA
PhoB	Stimulated	M9-P	phnE_1	1.81122	NA
PhoB	Unstimulated	M9	phnF	-3.17248	NA
PhoB	Stimulated	M9-P	phnF	-0.651881	NA
PhoB	Unstimulated	M9	phnG	-3.03316	NA
PhoB	Stimulated	M9-P	phnG	-1.10517	NA
PhoB	Unstimulated	M9	phnH	3.63842	NA
PhoB	Stimulated	M9-P	phnH	-0.652545	NA
PhoB	Unstimulated	M9	phnI	0.319775	NA
PhoB	Stimulated	M9-P	phnI	0.366478	0.920422
PhoB	Unstimulated	M9	phnJ	0.695722	NA
PhoB	Stimulated	M9-P	phnJ	-0.848438	0.646709
PhoB	Unstimulated	M9	phnK	0.584147	NA
PhoB	Stimulated	M9-P	phnK	-0.21004	0.934836
PhoB	Unstimulated	M9	phnL	-0.0560984	NA
PhoB	Stimulated	M9-P	phnL	-2.79097	0.176807
PhoB	Unstimulated	M9	phnM	-0.280347	NA
PhoB	Stimulated	M9-P	phnM	-2.94745	0.167767
PhoB	Unstimulated	M9	phnN	-2.4644	0.0202112
PhoB	Stimulated	M9-P	phnN	1.73333	0.0476039
PhoB	Unstimulated	M9	phnO	-0.2299	0.770738
PhoB	Stimulated	M9-P	phnO	0.391233	0.420587
PhoB	Unstimulated	M9	phnP	0.324996	0.588978
PhoB	Stimulated	M9-P	phnP	-0.229523	0.626475
PhoB	Unstimulated	M9	phoA	0.2499	0.181245
PhoB	Stimulated	M9-P	phoA	-2.9334	9.81235e-174
PhoB	Unstimulated	M9	phoB	-9.94945	1.45413e-10
PhoB	Stimulated	M9-P	phoB	-15.6066	8.46957e-26
PhoB	Unstimulated	M9	phoE	-0.473191	0.277164
PhoB	Stimulated	M9-P	phoE	-1.43934	3.93082e-07
PhoB	Unstimulated	M9	phoH	-0.554513	0.00721661
PhoB	Stimulated	M9-P	phoH	-1.28749	1.21035e-21
PhoB	Unstimulated	M9	phoQ	0.248305	0.151525
PhoB	Stimulated	M9-P	phoQ	0.306366	0.00588773
PhoB	Unstimulated	M9	phoR	-1.52214	1.42217e-12
PhoB	Stimulated	M9-P	phoR	-3.16446	1.40667e-151
PhoB	Unstimulated	M9	phoU	-1.3626	5.08051e-15
PhoB	Stimulated	M9-P	phoU	-1.72283	1.87446e-35
PhoB	Unstimulated	M9	pitB	0.0827722	0.945288
PhoB	Stimulated	M9-P	pitB	-0.0555177	0.947288
PhoB	Unstimulated	M9	prpR	-1.32248	0.0340385
PhoB	Stimulated	M9-P	prpR	0.866126	0.128024
PhoB	Unstimulated	M9	psiE	-0.15953	0.664092
PhoB	Stimulated	M9-P	psiE	0.536524	0.0113216
PhoB	Unstimulated	M9	psiF	-1.03277	0.00314167
PhoB	Stimulated	M9-P	psiF	0.169768	0.67675
PhoB	Unstimulated	M9	pstA	-2.02594	1.84078e-18
PhoB	Stimulated	M9-P	pstA	-3.95999	2.81923e-69
PhoB	Unstimulated	M9	pstB	-2.24455	4.7688e-42
PhoB	Stimulated	M9-P	pstB	-2.74283	2.65413e-97
PhoB	Unstimulated	M9	pstC	-1.74643	8.1611e-17
PhoB	Stimulated	M9-P	pstC	-4.85485	2.35561e-156
PhoB	Unstimulated	M9	pstS	-2.33202	6.52533e-54
PhoB	Stimulated	M9-P	pstS	-7.77136	0
PhoB	Unstimulated	M9	rspR	0.618233	0.00140514
PhoB	Stimulated	M9-P	rspR	-0.0216613	0.914667
PhoB	Unstimulated	M9	sbcC	-0.399362	0.0339113
PhoB	Stimulated	M9-P	sbcC	0.02146	0.921669
PhoB	Unstimulated	M9	sbcD	-0.335302	0.254297
PhoB	Stimulated	M9-P	sbcD	-0.286141	0.210891
PhoB	Unstimulated	M9	tktB	0.40262	0.00179091
PhoB	Stimulated	M9-P	tktB	-0.576222	8.20407e-13
PhoB	Unstimulated	M9	ugpA	-0.43189	0.695698
PhoB	Stimulated	M9-P	ugpA	-0.210721	0.836033
PhoB	Unstimulated	M9	ugpB	-1.56603	1.25773e-11
PhoB	Stimulated	M9-P	ugpB	-1.73401	1.00171e-16
PhoB	Unstimulated	M9	ugpC	-0.724519	0.000670795
PhoB	Stimulated	M9-P	ugpC	0.665142	0.000164688
PhoB	Unstimulated	M9	ugpE	-0.544017	0.538658
PhoB	Stimulated	M9-P	ugpE	-0.985207	0.285787
PhoB	Unstimulated	M9	ugpQ	-0.478127	0.0103515
PhoB	Stimulated	M9-P	ugpQ	0.352042	0.00625026
PhoB	Unstimulated	M9	waaH	-0.459173	0.473864
PhoB	Stimulated	M9-P	waaH	0.616967	2.47341e-05
PhoB	Unstimulated	M9	yegH	0.700554	3.38048e-06
PhoB	Stimulated	M9-P	yegH	0.0271969	0.866659
PhoB	Unstimulated	M9	yhjC	-0.706247	0.0377514
PhoB	Stimulated	M9-P	yhjC	0.749675	0.101496

## Sheet: ZraSR
TCS RR	Condition	Medium	Gene Name	log2 Fold Change (TCS RR KO vs. WT)	p value
ZraR	Unstimulated	LB	zraP	-5.56485	4.89263e-40
ZraR	Stimulated	LB + ZnCl2	zraP	-12.7364	1.50989e-132
ZraR	Unstimulated	LB	zraR	-10.6668	5.37744e-13
ZraR	Stimulated	LB + ZnCl2	zraR	-13.3289	5.43607e-19
ZraR	Unstimulated	LB	zraS	-0.0211153	0.944807
ZraR	Stimulated	LB + ZnCl2	zraS	-3.17919	4.00437e-139
